# Supplementary material for: [1-(Carboxy­meth­yl)cyclo­hexyl]­methan­aminium dihydrogen phosphate
Source: Acta Crystallogr Sect E Struct Rep Online. 2010 Apr 14;66(Pt 5):o1074. doi: 10.1107/S1600536810012973 (PMC2979205; doi:10.1107/S1600536810012973)
Supplement: Supplementary file 2 [file e-66-o1074-Isup2.hkl]

#
# h,k,l, Fc-squared, Fo-squared, sigma(Fo-squared) and status flag
#
data_I
_shelx_title ' GAB_MAB005 in Pbca'
_shelx_refln_list_code          4
_shelx_F_calc_maximum      241.07
_exptl_crystal_F_000      1152.00
_reflns_d_resolution_high  0.7497
 
loop_
 _symmetry_equiv_pos_as_xyz
 'x, y, z'
 '-x+1/2, -y, z+1/2'
 'x+1/2, -y+1/2, -z'
 '-x, y+1/2, -z+1/2'
 '-x, -y, -z'
 'x-1/2, y, -z-1/2'
 '-x-1/2, y-1/2, z'
 'x, -y-1/2, z-1/2'
 
_cell_length_a    10.4730
_cell_length_b     9.2690
_cell_length_c    26.4680
_cell_angle_alpha  90.000
_cell_angle_beta   90.000
_cell_angle_gamma  90.000
 
_shelx_F_squared_multiplier     1.000
 
loop_
 _refln_index_h
 _refln_index_k
 _refln_index_l
 _refln_F_squared_calc
 _refln_F_squared_meas
 _refln_F_squared_sigma
 _refln_observed_status
   2   0   0    19922.34    20173.93    445.98 o
   4   0   0      370.75      403.81     29.85 o
   6   0   0     2341.43     2935.02     89.39 o
   8   0   0     2362.39     2372.51    152.44 o
  10   0   0      212.89      246.83     42.50 o
  12   0   0      248.76      130.36     70.79 o
   2   1   0      105.26      134.95     13.05 o
   4   1   0     2106.87     2085.62     53.89 o
   6   1   0       45.89       21.03     18.54 o
   8   1   0       93.69       97.78     20.52 o
  10   1   0       21.21        1.34     26.50 o
  12   1   0      247.63      250.77     98.86 o
   0   2   0      808.26      874.56     34.69 o
   2   2   0     8460.02     7946.18    130.76 o
   4   2   0     3323.15     3335.20     60.19 o
   6   2   0      518.18      530.99     32.80 o
   8   2   0     1705.53     1660.56     63.05 o
  10   2   0      763.27      725.67     51.64 o
  12   2   0       61.75       86.97     47.13 o
   2   3   0    17685.96    18555.16    273.23 o
   4   3   0     2150.76     1853.19     49.90 o
   6   3   0     2129.97     2008.61     71.22 o
   8   3   0       40.51       58.02     25.98 o
  10   3   0      137.40       85.59     31.90 o
  12   3   0      140.21      132.45     49.56 o
   0   4   0     3591.04     3621.94     75.77 o
   2   4   0      730.72      712.74     59.24 o
   4   4   0        0.24       -4.17     24.29 o
   6   4   0      719.22      681.08     36.24 o
   8   4   0     3704.29     3472.38     96.65 o
  10   4   0       15.51       14.16     28.71 o
  12   4   0       95.32      164.84     50.25 o
   2   5   0     4062.65     4044.66     69.72 o
   4   5   0     2711.61     2530.99     97.05 o
   6   5   0     6241.93     6168.43    432.64 o
   8   5   0      722.81      732.74     45.19 o
  10   5   0      402.66      499.54     73.73 o
  12   5   0       38.04       73.87     60.00 o
   0   6   0     1060.68      971.56     59.45 o
   2   6   0     3399.80     3364.45     64.75 o
   4   6   0      587.48      744.47     58.26 o
   6   6   0     2519.65     2701.03    115.51 o
   8   6   0      137.59       99.17     44.23 o
  10   6   0      179.83      190.00     47.37 o
  12   6   0      250.26      427.94     56.22 o
   2   7   0      146.27      132.93     18.25 o
   4   7   0     3230.91     3274.77    173.99 o
   6   7   0       19.29       66.93     42.44 o
   8   7   0       31.15       15.65     43.55 o
  10   7   0     1103.16     1187.10    221.61 o
   0   8   0     3826.42     3559.13    193.82 o
   2   8   0     2331.88     2216.24    105.59 o
   4   8   0      828.31      634.46     99.80 o
   6   8   0      169.40      127.77     72.89 o
   8   8   0     1052.49     1011.31    138.18 o
  10   8   0       79.17       33.75     84.49 o
   2   9   0      357.89      432.56     60.63 o
   4   9   0      387.50      335.57     90.73 o
   6   9   0       72.73      173.95     82.28 o
   8   9   0       57.35      171.99     91.99 o
   0  10   0      493.88      474.70     95.60 o
   2  10   0      710.57      682.89    113.08 o
   4  10   0       47.85      108.95     71.80 o
   6  10   0      625.26      559.75    121.78 o
   8  10   0      778.73      827.86    146.66 o
   2  11   0      223.92      113.15     75.38 o
   4  11   0       50.47       50.53     78.78 o
   6  11   0      239.48      331.65    113.43 o
   0  12   0        0.06      -77.10     60.03 o
   2  12   0        7.04       20.04     67.39 o
   1   1   1     1909.61     1573.74     19.94 o
   2   1   1     2639.65     2765.47     27.58 o
   3   1   1     7122.55     6656.46     62.48 o
   4   1   1      432.58      567.47     22.89 o
   5   1   1      103.25       86.45     13.61 o
   6   1   1      144.26      157.11     14.54 o
   7   1   1      108.24      144.56     15.33 o
   8   1   1       19.13      -12.16     15.05 o
   9   1   1     2087.20     1954.70     41.77 o
  10   1   1       37.39       25.97     17.93 o
  11   1   1     1348.49     1227.21     51.16 o
  12   1   1        1.89      -18.92     27.51 o
  13   1   1      345.38      439.25     46.74 o
   0   2   1    18326.71    18445.03    217.26 o
   1   2   1    10679.40    11209.21     99.93 o
   2   2   1      378.18      337.58     19.43 o
   3   2   1       30.85       10.22     10.97 o
   4   2   1        7.77       -9.47      7.69 o
   5   2   1     3530.38     3682.76     59.49 o
   6   2   1        7.01        1.65     12.75 o
   7   2   1      132.95      135.82     17.97 o
   8   2   1       27.71       28.56     14.62 o
   9   2   1        4.16        9.17     15.56 o
  10   2   1        5.89       38.09     20.12 o
  11   2   1      128.89       72.69     26.05 o
  12   2   1      116.88      111.24     33.22 o
  13   2   1       23.27       63.70     33.69 o
   1   3   1    12665.68    13059.03    121.79 o
   2   3   1        9.48      -20.95     10.47 o
   3   3   1      160.75      146.37     15.96 o
   4   3   1      236.29      239.81     14.71 o
   5   3   1      536.18      508.45     20.75 o
   6   3   1      182.37      145.20     19.81 o
   7   3   1     1171.35     1147.67     35.75 o
   8   3   1      236.20      232.72     22.62 o
   9   3   1      716.34      726.65     34.69 o
  10   3   1        3.57       14.44     20.61 o
  11   3   1      428.71      381.56     40.63 o
  12   3   1        9.50        6.64     30.21 o
  13   3   1       17.35       63.92     34.18 o
   0   4   1      446.25      429.43     16.70 o
   1   4   1       35.79       -5.83      6.16 o
   2   4   1      605.71      654.98     17.63 o
   3   4   1     1020.30     1101.88     33.30 o
   4   4   1        2.37      -14.54     16.33 o
   5   4   1     9303.97     9069.90    121.56 o
   6   4   1        1.91       -0.97     12.13 o
   7   4   1     2422.30     2353.81     50.96 o
   8   4   1      666.60      686.88     37.41 o
   9   4   1     1514.50     1401.00     45.53 o
  10   4   1        1.82      -13.82     19.32 o
  11   4   1       98.99       45.93     24.35 o
  12   4   1        1.36       13.55     26.95 o
  13   4   1      273.05      241.66     42.84 o
   1   5   1       27.32       35.49      7.44 o
   2   5   1      781.09      851.50     22.03 o
   3   5   1      577.76      509.09     25.70 o
   4   5   1        1.53        2.63     19.71 o
   5   5   1      228.04      244.02     34.97 o
   6   5   1      263.73      319.20     34.14 o
   7   5   1      102.12      105.44     20.31 o
   8   5   1        1.86      -10.92     19.59 o
   9   5   1      185.02      204.52     29.98 o
  10   5   1      155.88      157.43     32.55 o
  11   5   1       18.02       29.36     23.55 o
  12   5   1       74.85      143.49     33.10 o
   0   6   1      129.48      133.84     15.91 o
   1   6   1     1846.72     1834.12     35.67 o
   2   6   1       12.19       -8.03      9.48 o
   3   6   1       63.09       46.02     13.55 o
   4   6   1        6.21       10.37     19.73 o
   5   6   1        7.85      -20.89     20.23 o
   6   6   1        0.30       53.64     26.64 o
   7   6   1     1528.87     1577.11     93.81 o
   8   6   1       54.80       25.45     29.06 o
   9   6   1      769.49      793.24     34.61 o
  10   6   1        1.78       11.37     20.82 o
  11   6   1        3.22       18.66     24.88 o
  12   6   1        0.01       38.07     28.34 o
   1   7   1       28.82       35.84      9.70 o
   2   7   1        5.50       15.08     10.72 o
   3   7   1      544.92      564.18     25.66 o
   4   7   1       93.08      144.04     29.18 o
   5   7   1      921.58      898.91     51.01 o
   6   7   1       19.35       59.11     28.66 o
   7   7   1      534.40      450.55     55.28 o
   8   7   1       78.54      103.01     34.98 o
   9   7   1      122.07      110.88     49.71 o
  10   7   1       11.45       82.07     37.98 o
  11   7   1      672.50      669.50     64.50 o
   0   8   1     1211.72     1176.56     79.18 o
   1   8   1      518.47      468.16     39.52 o
   2   8   1        2.57       20.33     31.61 o
   3   8   1     1307.39     1178.64     44.54 o
   4   8   1       51.02       19.56     37.37 o
   5   8   1       53.14       82.92    129.33 o
   6   8   1       56.39      103.37     64.67 o
   7   8   1      193.30      204.25    139.14 o
   8   8   1       34.07       90.40     55.72 o
   9   8   1       51.29      150.28     60.25 o
  10   8   1        4.84      -32.60     53.63 o
   1   9   1       14.15       33.40     24.85 o
   2   9   1        2.47        1.03     34.21 o
   3   9   1      713.56      660.72    100.07 o
   4   9   1        4.47       52.13     43.03 o
   5   9   1     1265.95     1200.25    100.79 o
   6   9   1       53.20       71.02     50.93 o
   7   9   1      219.46      176.52     74.89 o
   8   9   1        3.56      -19.69     51.22 o
   9   9   1      169.14      226.93     70.38 o
   0  10   1       13.71      -24.67     35.50 o
   1  10   1       23.32       23.87     28.93 o
   2  10   1       14.07       53.28     38.27 o
   3  10   1        5.42       31.98     46.06 o
   4  10   1       62.51       53.54     48.96 o
   5  10   1        0.46      -13.17     56.58 o
   6  10   1        1.29      -37.60     51.87 o
   7  10   1       20.90      -71.55     53.62 o
   8  10   1        6.66       75.72     61.27 o
   1  11   1        1.56       -2.40     32.84 o
   2  11   1        2.98       12.14     69.84 o
   3  11   1      853.27      946.47    258.58 o
   4  11   1       15.87       -3.78     49.21 o
   5  11   1      544.13      534.12     96.11 o
   6  11   1       38.71       -8.09     54.38 o
   0  12   1       29.21      -18.41     46.54 o
   1  12   1        0.08       31.02     38.71 o
   2  12   1        0.85      -12.34     46.58 o
   3  12   1       27.38       18.65     52.85 o
   0   0   2    58116.39        1.23      4.31 o
   1   0   2      149.85      181.85      9.40 o
   2   0   2     8810.66     9586.54    113.56 o
   3   0   2    32373.59    34472.39    425.26 o
   4   0   2    10632.23    11567.88    199.44 o
   5   0   2     4074.14     4310.54     90.16 o
   6   0   2      445.36      484.98     25.74 o
   7   0   2     1076.39     1104.22     39.61 o
   8   0   2      912.01      934.27     39.09 o
   9   0   2     1020.09      944.03     43.20 o
  10   0   2        0.52       31.97     29.25 o
  11   0   2      187.64      131.62     54.61 o
  12   0   2      160.76      203.48     87.78 o
  13   0   2      361.44      306.42     82.00 o
   1   1   2      141.06      103.45      4.07 o
   2   1   2     4097.44     4012.63     39.06 o
   3   1   2     2098.46     2320.35     29.97 o
   4   1   2     5146.21     5262.55     73.65 o
   5   1   2      390.92      437.09     17.49 o
   6   1   2      782.89      778.91     23.62 o
   7   1   2       86.24      120.15     14.35 o
   8   1   2        0.21       -6.62     11.86 o
   9   1   2      170.70      149.45     17.52 o
  10   1   2       25.94       15.93     24.27 o
  11   1   2       41.83       75.97     25.44 o
  12   1   2      102.50      225.18     37.25 o
  13   1   2      102.45      118.25     35.81 o
   0   2   2    23803.00    23928.91    279.01 o
   1   2   2     1768.13     1635.18     18.08 o
   2   2   2      856.06      731.47     14.09 o
   3   2   2     9089.94     9749.01    124.51 o
   4   2   2      754.86      831.87     18.80 o
   5   2   2     2871.41     2885.29     50.77 o
   6   2   2     1127.02     1114.27     32.27 o
   7   2   2     1009.65      927.95     32.33 o
   8   2   2     1757.60     1716.08     50.57 o
   9   2   2     1063.19     1031.93     38.63 o
  10   2   2      287.93      285.46     27.46 o
  11   2   2       41.44       38.55     24.87 o
  12   2   2       43.94       29.67     30.32 o
  13   2   2        9.22       86.58     34.68 o
   1   3   2     1667.63     1632.58     21.90 o
   2   3   2     8613.40     8811.77     97.72 o
   3   3   2     3410.33     3560.31     48.41 o
   4   3   2     4131.33     3929.09     69.45 o
   5   3   2      444.71      447.68     17.77 o
   6   3   2     2104.05     2045.26     39.28 o
   7   3   2       17.09        9.87     17.16 o
   8   3   2      183.65      193.03     21.85 o
   9   3   2        5.82      -22.38     18.24 o
  10   3   2       41.82       27.84     21.14 o
  11   3   2       45.47       48.52     22.97 o
  12   3   2      160.78      226.76     39.08 o
  13   3   2       46.36      163.15     38.39 o
   0   4   2     2851.44     2667.88     65.17 o
   1   4   2     2563.44     2711.07     32.62 o
   2   4   2      850.90      813.72     18.38 o
   3   4   2     6329.61     6724.85     90.06 o
   4   4   2      677.18      692.71     34.89 o
   5   4   2        4.86       31.15     29.39 o
   6   4   2        0.23      -13.96     15.99 o
   7   4   2       76.88       86.80     17.57 o
   8   4   2      944.21      939.68     36.19 o
   9   4   2      101.21       92.12     21.67 o
  10   4   2       37.96       30.16     20.68 o
  11   4   2       18.74        5.94     22.86 o
  12   4   2       31.55       20.76     27.73 o
  13   4   2        8.80       67.76     36.43 o
   1   5   2      316.76      339.18     13.67 o
   2   5   2     2367.52     2456.95     37.04 o
   3   5   2     3691.30     3744.10     61.72 o
   4   5   2     3956.08     3913.89     89.66 o
   5   5   2      464.76      478.54     66.07 o
   6   5   2     1594.98     1465.23     47.08 o
   7   5   2       69.64       64.10     15.53 o
   8   5   2       69.20       47.19     17.61 o
   9   5   2       62.11       44.05     19.23 o
  10   5   2      399.95      402.71     44.81 o
  11   5   2      265.46      286.88     31.90 o
  12   5   2      231.19      340.56     65.90 o
   0   6   2       91.18       89.34     13.25 o
   1   6   2      272.42      284.11     16.86 o
   2   6   2     2886.04     2749.46     47.76 o
   3   6   2       18.82       19.86     10.67 o
   4   6   2      345.30      381.72     43.77 o
   5   6   2      125.03      125.77     32.68 o
   6   6   2     1573.53     1540.46     63.02 o
   7   6   2      611.03      671.03     54.33 o
   8   6   2        0.16        0.53     19.60 o
   9   6   2      132.34      137.54     21.49 o
  10   6   2      120.85      160.71     25.06 o
  11   6   2       29.05       37.00     25.09 o
  12   6   2        8.38       27.38     30.44 o
   1   7   2      802.13      819.62     26.59 o
   2   7   2      127.26      147.97     13.68 o
   3   7   2      184.62      167.24     15.49 o
   4   7   2     1275.09     1272.27     61.01 o
   5   7   2      573.42      512.96     41.53 o
   6   7   2      120.17      160.95     33.12 o
   7   7   2       24.27       79.27     31.60 o
   8   7   2        2.43       85.27     33.06 o
   9   7   2       65.29       36.52     33.53 o
  10   7   2      762.01      767.53     62.33 o
  11   7   2       10.87      103.43     44.39 o
   0   8   2     3167.65     3102.30    127.13 o
   1   8   2      183.62      195.10     30.50 o
   2   8   2     2523.63     2384.65     90.73 o
   3   8   2     1759.27     1809.69     48.28 o
   4   8   2      216.44      157.05     47.83 o
   5   8   2      886.10      885.73    107.74 o
   6   8   2      134.52      104.99     49.20 o
   7   8   2       59.30       64.95     47.42 o
   8   8   2      479.88      463.63     80.48 o
   9   8   2       22.00      -21.06     49.77 o
  10   8   2        3.43       -5.04     53.48 o
   1   9   2     1149.61     1113.26     58.93 o
   2   9   2        0.00      -25.74     26.01 o
   3   9   2       68.12       94.07     34.20 o
   4   9   2       15.12      -33.84     38.01 o
   5   9   2       81.33      179.40     87.63 o
   6   9   2       13.34      -32.25     73.40 o
   7   9   2       53.43       91.29     53.18 o
   8   9   2       15.77       46.51    114.50 o
   9   9   2        0.55      119.38     97.02 o
   0  10   2      276.25      303.04     58.76 o
   1  10   2      165.35      179.22     43.05 o
   2  10   2      883.91      986.08     92.84 o
   3  10   2       95.53       64.08     48.54 o
   4  10   2        0.69       50.57     59.85 o
   5  10   2      333.25      331.21     70.62 o
   6  10   2      624.13      552.03     88.44 o
   7  10   2       64.91       20.89     57.05 o
   8  10   2      341.75      532.76    161.04 o
   1  11   2        0.44       23.83     36.08 o
   2  11   2       70.08       43.33     38.35 o
   3  11   2       45.73       59.20     95.98 o
   4  11   2      350.01      292.62    165.14 o
   5  11   2       45.11       76.77     60.73 o
   6  11   2       51.36       31.57     58.71 o
   0  12   2        0.84      -15.42     62.83 o
   1  12   2        0.28      -24.65     35.87 o
   2  12   2        8.14       32.63     55.44 o
   3  12   2        0.02       -3.83     61.52 o
   1   1   3    27842.54    28459.31    218.73 o
   2   1   3     8339.76     8522.35     76.27 o
   3   1   3    21596.78    21489.74    183.20 o
   4   1   3     1950.02     2365.53     38.35 o
   5   1   3     2976.03     3186.40     58.18 o
   6   1   3     2058.71     2158.42     39.05 o
   7   1   3       13.40       23.16     11.63 o
   8   1   3      158.07      148.18     20.61 o
   9   1   3     1379.93     1296.26     38.80 o
  10   1   3     1281.90     1171.19     38.81 o
  11   1   3      903.77      926.70     46.36 o
  12   1   3      111.32      198.65     36.34 o
  13   1   3      217.53      285.90     42.24 o
   0   2   3     1534.62     1474.66     26.59 o
   1   2   3     1743.80     1788.46     18.43 o
   2   2   3      103.38       77.69      6.66 o
   3   2   3     2554.24     2780.40     37.59 o
   4   2   3     4742.04     5008.14     65.29 o
   5   2   3       12.75       -7.04     11.38 o
   6   2   3      144.21      150.51     16.55 o
   7   2   3      552.58      610.08     27.37 o
   8   2   3      121.18      113.83     19.63 o
   9   2   3       68.78       72.44     20.24 o
  10   2   3       70.97       56.91     19.49 o
  11   2   3       13.29      -31.65     22.87 o
  12   2   3      457.56      394.02     42.78 o
  13   2   3       24.59       27.64     32.74 o
   1   3   3     6074.19     6497.06     58.15 o
   2   3   3       11.45       -3.93      9.42 o
   3   3   3     3104.38     3428.46     41.00 o
   4   3   3     1376.51     1316.01     46.00 o
   5   3   3     1256.96     1260.09     28.15 o
   6   3   3       18.33       -5.50     10.19 o
   7   3   3     1064.16     1026.46     34.09 o
   8   3   3       28.71      -15.47     16.29 o
   9   3   3      375.84      348.24     27.50 o
  10   3   3       77.67       84.59     22.61 o
  11   3   3      236.43      216.12     34.04 o
  12   3   3        0.79       30.00     28.04 o
  13   3   3       33.55       67.87     34.90 o
   0   4   3        4.53        8.37     13.39 o
   1   4   3      177.21      162.28      7.39 o
   2   4   3     1318.11     1509.70     26.06 o
   3   4   3      608.29      689.10     27.26 o
   4   4   3      376.67      394.17     17.27 o
   5   4   3     5038.09     4903.73     74.90 o
   6   4   3      964.38      941.30     46.59 o
   7   4   3     3067.33     2858.86     57.43 o
   8   4   3     2129.78     1903.58     49.20 o
   9   4   3      809.30      834.49     36.84 o
  10   4   3       64.60       43.30     21.35 o
  11   4   3       35.23       78.40     24.78 o
  12   4   3        0.42       80.70     29.45 o
  13   4   3       51.21       96.70     37.66 o
   1   5   3      431.07      468.37     12.82 o
   2   5   3     2104.62     2115.85     37.89 o
   3   5   3      370.51      419.06     28.92 o
   4   5   3     1602.22     1732.03     78.94 o
   5   5   3       66.37       57.91     16.55 o
   6   5   3       55.03       86.02     24.63 o
   7   5   3     1031.66     1020.86     47.24 o
   8   5   3      171.65      162.63     20.71 o
   9   5   3        1.48        2.44     17.97 o
  10   5   3      248.65      280.77     28.86 o
  11   5   3       95.93      168.52     32.59 o
  12   5   3      218.72      224.08     36.79 o
   0   6   3      325.13      289.05     17.86 o
   1   6   3      530.01      475.90     15.24 o
   2   6   3     1629.07     1668.38     31.76 o
   3   6   3      501.99      512.88     22.38 o
   4   6   3      213.79      265.14     30.61 o
   5   6   3        6.87       20.01     22.11 o
   6   6   3      268.46      252.01     34.77 o
   7   6   3     2824.35     2830.30     73.41 o
   8   6   3       83.37      109.82     32.73 o
   9   6   3      180.64      238.34     27.32 o
  10   6   3        0.11       19.88     21.06 o
  11   6   3        7.20       45.93     25.39 o
  12   6   3        0.42       59.57     31.60 o
   1   7   3      140.19      157.17     13.44 o
   2   7   3       45.33       39.23     11.85 o
   3   7   3      140.29      155.59     15.44 o
   4   7   3      506.48      554.27     41.21 o
   5   7   3      384.53      362.68     38.26 o
   6   7   3        1.86       18.09     27.45 o
   7   7   3      136.10      186.68     58.40 o
   8   7   3       50.20      117.42     34.94 o
   9   7   3      396.62      506.57     52.18 o
  10   7   3       30.21      149.84     42.52 o
  11   7   3      130.38      140.55     45.19 o
   0   8   3     2021.32     1896.37    112.00 o
   1   8   3      811.47      796.54     48.35 o
   2   8   3      133.07       98.95     31.63 o
   3   8   3       80.52      116.65     23.17 o
   4   8   3       60.39       17.31     40.47 o
   5   8   3      294.85      162.13     52.28 o
   6   8   3       80.37      129.63     52.77 o
   7   8   3      193.14      290.51     63.27 o
   8   8   3       36.68       75.84     50.99 o
   9   8   3       62.37       69.07     57.16 o
  10   8   3        0.31       85.89     59.33 o
   1   9   3        0.53       22.38     28.59 o
   2   9   3      205.37      250.91     41.16 o
   3   9   3      338.62      435.67     59.70 o
   4   9   3      399.20      443.37     66.76 o
   5   9   3      850.07      866.77     89.65 o
   6   9   3        0.20       61.69     49.99 o
   7   9   3        2.20       64.41    100.63 o
   8   9   3       64.03       52.32     53.17 o
   9   9   3      489.95      443.04     89.52 o
   0  10   3       26.13       51.39     41.76 o
   1  10   3        0.13       18.33     40.07 o
   2  10   3      149.70      185.89     43.78 o
   3  10   3       59.30       85.63     48.74 o
   4  10   3        3.75       25.08     46.60 o
   5  10   3      104.10      122.18     57.34 o
   6  10   3       75.10      156.77     60.70 o
   7  10   3      137.14      133.96     63.42 o
   8  10   3        0.18      -10.62     55.20 o
   1  11   3      157.93      175.65     58.62 o
   2  11   3       15.04       19.01     45.16 o
   3  11   3      231.53      326.94     71.60 o
   4  11   3      443.28      423.20    132.25 o
   5  11   3      435.59      579.02     92.54 o
   6  11   3       39.81       61.61     61.65 o
   0  12   3      145.85      240.40     84.31 o
   1  12   3       43.99       70.64     51.49 o
   2  12   3        2.50       59.77     55.99 o
   3  12   3       32.31       10.69     55.58 o
   0   0   4      783.64      824.55     20.33 o
   1   0   4     9015.27     9338.93    119.49 o
   2   0   4    28567.23    29200.71    360.61 o
   3   0   4    12341.77    12650.22    150.46 o
   4   0   4      358.16      396.09     18.03 o
   5   0   4      377.99      513.32     26.40 o
   6   0   4     1883.71     1979.09     94.47 o
   7   0   4      107.46      172.97     23.68 o
   8   0   4       52.37       56.49     18.64 o
   9   0   4      915.77      947.02     41.47 o
  10   0   4      326.44      310.29     39.66 o
  11   0   4      114.07      110.44     35.89 o
  12   0   4        1.84      -15.53     40.96 o
  13   0   4       69.31       41.47     75.06 o
   1   1   4    10733.61    11115.56     91.77 o
   2   1   4     6630.13     6560.62     67.28 o
   3   1   4      356.73      349.28     12.60 o
   4   1   4      100.70       98.88     12.65 o
   5   1   4        3.06       19.99     11.89 o
   6   1   4      376.79      394.29     20.86 o
   7   1   4      443.87      452.68     35.93 o
   8   1   4      432.59      394.34     24.84 o
   9   1   4      777.09      686.35     30.08 o
  10   1   4       57.28       49.99     21.56 o
  11   1   4        0.48       45.68     24.64 o
  12   1   4        6.82       29.65     33.17 o
  13   1   4       85.17      112.16     36.24 o
   0   2   4     2324.87     2170.02     37.77 o
   1   2   4     5568.69     5343.24     46.75 o
   2   2   4     2785.29     2899.89     28.83 o
   3   2   4     4498.76     5273.93     52.20 o
   4   2   4      542.76      548.06     30.05 o
   5   2   4        9.18       17.07     11.89 o
   6   2   4     1640.39     1662.01     39.66 o
   7   2   4     2162.55     2061.19     47.45 o
   8   2   4      882.72      906.12     36.52 o
   9   2   4     1213.07     1154.41     41.35 o
  10   2   4       42.40       42.16     21.08 o
  11   2   4       64.49       27.66     25.63 o
  12   2   4       25.35       51.88     31.84 o
  13   2   4        5.00       19.81     33.15 o
   1   3   4     1612.98     1514.76     19.91 o
   2   3   4     8677.38     8660.24     84.86 o
   3   3   4     4664.95     4758.65     49.85 o
   4   3   4     7426.94     7662.37     94.84 o
   5   3   4     1031.94     1036.68     27.31 o
   6   3   4      143.22      153.28     17.22 o
   7   3   4      584.30      569.92     27.13 o
   8   3   4       75.34       54.14     18.00 o
   9   3   4      162.75      150.23     23.06 o
  10   3   4        8.46       24.11     20.27 o
  11   3   4      298.31      283.63     33.20 o
  12   3   4      176.18      225.44     39.27 o
  13   3   4       70.55       86.29     36.13 o
   0   4   4        2.83       -5.01      9.23 o
   1   4   4      255.76      232.46      9.81 o
   2   4   4       53.48       69.28     10.92 o
   3   4   4     1673.12     1766.70     26.61 o
   4   4   4        0.43        2.35      7.99 o
   5   4   4      307.74      297.22     29.41 o
   6   4   4       81.71       90.35     28.03 o
   7   4   4     1498.09     1464.55     40.63 o
   8   4   4      298.81      339.12     26.04 o
   9   4   4        3.77       10.53     25.98 o
  10   4   4       39.59       38.77     21.67 o
  11   4   4       22.98       32.79     23.31 o
  12   4   4       16.28       60.93     28.86 o
  13   4   4        0.87       18.96     36.77 o
   1   5   4     1375.09     1458.68     23.02 o
   2   5   4     1699.52     1714.39     30.49 o
   3   5   4      740.31      693.43     25.51 o
   4   5   4     3422.13     3306.69     56.61 o
   5   5   4     1261.33     1193.80     31.86 o
   6   5   4      434.17      427.51     18.72 o
   7   5   4      393.88      404.78     27.40 o
   8   5   4      159.10      156.49     20.83 o
   9   5   4       17.87       14.77     18.35 o
  10   5   4      347.77      422.37     32.15 o
  11   5   4      394.54      480.14     36.57 o
  12   5   4      204.52      254.55     36.94 o
   0   6   4     5072.48     4928.64     74.83 o
   1   6   4       53.03       62.75      8.61 o
   2   6   4        1.09        2.40      9.99 o
   3   6   4      330.12      306.91     16.85 o
   4   6   4       13.42       17.43     13.10 o
   5   6   4       98.59      114.17     17.41 o
   6   6   4        1.23       -5.83     21.89 o
   7   6   4     1040.44     1093.20     59.72 o
   8   6   4      348.30      442.12     45.59 o
   9   6   4       73.99       62.06     19.87 o
  10   6   4        5.24       30.01     21.12 o
  11   6   4       78.39       67.84     26.46 o
  12   6   4       43.87      126.67     34.31 o
   1   7   4     1720.11     1734.95     35.00 o
   2   7   4       11.42       11.32     11.11 o
   3   7   4      103.85      127.91     17.97 o
   4   7   4      325.23      351.46     26.74 o
   5   7   4      394.85      313.46     36.47 o
   6   7   4      670.89      678.82     49.53 o
   7   7   4        7.40       24.60     30.30 o
   8   7   4        9.99       44.94     32.48 o
   9   7   4      261.34      375.70     59.96 o
  10   7   4      448.97      584.74    101.35 o
  11   7   4       86.13      156.49     35.60 o
   0   8   4       89.79      101.36     37.66 o
   1   8   4      990.06      997.43     60.95 o
   2   8   4     3057.38     2757.36     98.36 o
   3   8   4     2250.86     1962.58     82.97 o
   4   8   4       11.98      -27.81     34.59 o
   5   8   4      191.74      159.25     50.93 o
   6   8   4      269.80      278.40     83.67 o
   7   8   4      141.91      104.12     51.57 o
   8   8   4      107.45      137.37     54.94 o
   9   8   4        6.14       32.52     60.05 o
  10   8   4      162.21      130.97     89.52 o
   1   9   4        2.01      -23.95     25.82 o
   2   9   4      121.33      123.33     52.89 o
   3   9   4      146.80      159.41     36.80 o
   4   9   4       37.11       16.99     42.42 o
   5   9   4       22.68       21.08     44.83 o
   6   9   4        6.40       21.37     47.23 o
   7   9   4        5.60      -75.99     45.59 o
   8   9   4        1.99       -3.21     51.67 o
   9   9   4        4.61       21.15     59.23 o
   0  10   4      567.65      586.27    100.43 o
   1  10   4      400.52      408.91     92.13 o
   2  10   4      270.81      302.27     48.37 o
   3  10   4      109.09      106.49     39.14 o
   4  10   4        6.14       53.74     49.13 o
   5  10   4      109.04       31.97     51.59 o
   6  10   4      351.54      437.34    103.82 o
   7  10   4      511.95      341.81     99.29 o
   8  10   4      269.31      192.17     72.43 o
   1  11   4       67.08       61.01     37.36 o
   2  11   4        4.78        9.67     35.26 o
   3  11   4       22.37      -55.16     44.45 o
   4  11   4      475.46      549.55     87.58 o
   5  11   4      283.34      309.36    156.21 o
   6  11   4       60.72      -15.96     53.49 o
   0  12   4       82.55      248.70     90.59 o
   1  12   4        3.68      -59.95     46.20 o
   2  12   4       10.33       46.55     40.67 o
   1   1   5      217.51      192.49      9.84 o
   2   1   5     3547.00     3555.20     41.19 o
   3   1   5     1504.41     1504.99     23.19 o
   4   1   5      394.24      560.15     19.97 o
   5   1   5      208.30      227.39     16.59 o
   6   1   5     2661.32     2547.03     49.63 o
   7   1   5      272.07      274.86     20.34 o
   8   1   5      288.02      300.34     22.93 o
   9   1   5      555.71      484.81     30.98 o
  10   1   5     2321.31     2132.01     57.73 o
  11   1   5      388.83      379.95     40.38 o
  12   1   5      905.90     1014.79     58.79 o
  13   1   5      167.63      276.55     42.86 o
   0   2   5       16.16       38.25      8.83 o
   1   2   5      670.20      599.44     13.19 o
   2   2   5     2769.35     3139.15     31.48 o
   3   2   5     1835.79     2079.59     26.50 o
   4   2   5      651.69      668.08     23.14 o
   5   2   5     1049.27     1067.35     30.37 o
   6   2   5      367.16      426.68     25.51 o
   7   2   5      995.91     1069.63     35.12 o
   8   2   5       88.77       59.07     17.63 o
   9   2   5       94.07      107.53     23.86 o
  10   2   5      341.78      315.14     27.84 o
  11   2   5       16.42       17.96     29.14 o
  12   2   5      318.29      333.97     37.58 o
  13   2   5       74.46      103.23     42.02 o
   1   3   5      273.17      313.94      9.85 o
   2   3   5     2775.01     2846.21     30.90 o
   3   3   5     1154.52     1204.52     28.38 o
   4   3   5      789.09      764.81     21.85 o
   5   3   5     1510.83     1500.75     35.72 o
   6   3   5      606.44      617.93     29.47 o
   7   3   5      523.08      511.97     26.68 o
   8   3   5     1645.44     1627.28     45.92 o
   9   3   5        4.12       23.86     19.27 o
  10   3   5      709.58      703.41     36.98 o
  11   3   5       50.29       84.28     27.38 o
  12   3   5        5.58       26.32     28.28 o
  13   3   5      185.68      231.74     41.69 o
   0   4   5     1060.11      959.22     38.64 o
   1   4   5       10.24       23.07      7.14 o
   2   4   5      877.19      928.03     21.15 o
   3   4   5        6.98       10.62      8.22 o
   4   4   5      521.74      552.23     19.10 o
   5   4   5      671.89      682.04     23.09 o
   6   4   5     5341.66     5182.26     74.67 o
   7   4   5     1060.92     1072.22     57.14 o
   8   4   5     1694.38     1504.05     44.60 o
   9   4   5      334.14      347.31     27.74 o
  10   4   5      215.04      197.49     26.37 o
  11   4   5       13.28        3.19     25.08 o
  12   4   5        0.07       16.44     27.50 o
  13   4   5       57.11       18.33     35.10 o
   1   5   5      158.64      186.01     10.33 o
   2   5   5     5113.16     5194.38     63.82 o
   3   5   5       43.62       49.26     10.67 o
   4   5   5     1193.23     1291.04     26.56 o
   5   5   5       42.61       47.43     14.11 o
   6   5   5        0.89        5.89     14.44 o
   7   5   5      473.24      457.51     26.04 o
   8   5   5        8.26       13.05     16.52 o
   9   5   5        0.37       -7.71     17.98 o
  10   5   5        0.06       13.30     20.90 o
  11   5   5        0.43       71.38     26.01 o
  12   5   5      142.25      299.73     38.85 o
   0   6   5       57.45       47.85     13.06 o
   1   6   5      231.58      242.69     11.97 o
   2   6   5     4348.39     4153.19     58.93 o
   3   6   5       45.27       50.60     11.96 o
   4   6   5      494.92      585.16     22.97 o
   5   6   5      334.99      417.15     22.06 o
   6   6   5      534.89      525.52     32.40 o
   7   6   5      436.30      481.27     37.23 o
   8   6   5      309.84      276.18     23.52 o
   9   6   5      207.45      229.28     30.04 o
  10   6   5       24.20       27.75     22.29 o
  11   6   5       33.44       45.65     28.01 o
  12   6   5       39.82      102.28     37.75 o
   1   7   5      300.25      329.87     16.76 o
   2   7   5      235.49      244.83     18.47 o
   3   7   5      224.34      260.89     23.53 o
   4   7   5     2066.88     2134.33     64.43 o
   5   7   5       16.38       25.98     18.12 o
   6   7   5       17.92       78.84     30.49 o
   7   7   5        6.77       36.50     30.00 o
   8   7   5       51.79       33.14     32.14 o
   9   7   5      516.06      608.83     42.42 o
  10   7   5      110.23      230.08     35.63 o
  11   7   5       72.12      108.71     35.15 o
   0   8   5        3.15       -9.70     30.44 o
   1   8   5      627.58      665.96     52.81 o
   2   8   5     1590.11     1421.92     71.18 o
   3   8   5        7.21       -2.76     28.30 o
   4   8   5       80.45       69.76     29.87 o
   5   8   5       46.77       23.35     41.87 o
   6   8   5      150.66      117.13     50.83 o
   7   8   5       67.30      160.21     55.84 o
   8   8   5        0.03      -19.39     45.66 o
   9   8   5      178.21      134.10     60.48 o
  10   8   5        7.89       41.23     57.99 o
   1   9   5      112.80      166.36     38.61 o
   2   9   5      512.33      472.62     50.90 o
   3   9   5      264.79      288.27     63.59 o
   4   9   5     1181.76      965.17    125.05 o
   5   9   5       45.03      -11.76     45.02 o
   6   9   5       12.19       18.29     47.94 o
   7   9   5       99.83       95.51     59.39 o
   8   9   5      259.41      248.29     71.05 o
   9   9   5      176.58       58.50     61.78 o
   0  10   5        9.62      -20.64     52.88 o
   1  10   5       31.83      -13.41     30.45 o
   2  10   5      555.62      520.29     58.07 o
   3  10   5      115.70      105.59     38.24 o
   4  10   5      140.73      116.86     54.66 o
   5  10   5       16.48      -41.94     46.44 o
   6  10   5       95.19       68.61     57.58 o
   7  10   5       52.85       69.94     62.08 o
   1  11   5       50.15       34.54     44.11 o
   2  11   5       95.34       86.90     40.03 o
   3  11   5       85.68       65.94     41.76 o
   4  11   5     1362.09     1323.84    118.24 o
   5  11   5      264.40      228.61    131.52 o
   6  11   5        6.12      120.33     66.15 o
   0  12   5      107.76      134.18     82.53 o
   1  12   5       55.76       54.72     51.20 o
   2  12   5        0.73       43.02     49.96 o
   0   0   6     3149.52     2856.01     59.17 o
   1   0   6    34948.39    33969.01    378.07 o
   2   0   6    20391.78    20518.54    286.95 o
   3   0   6     2734.22     2829.71     61.83 o
   4   0   6     3706.16     4117.12    339.79 o
   5   0   6     2015.76     2347.92     57.87 o
   6   0   6     2342.75     2133.44     56.91 o
   7   0   6      357.12      304.13     32.03 o
   8   0   6       97.41       74.45     31.84 o
   9   0   6     2285.23     2098.38     77.98 o
  10   0   6       89.72       81.40     32.66 o
  11   0   6      829.91      757.79     57.22 o
  12   0   6       99.60      155.53     51.20 o
  13   0   6       81.39       18.15     47.89 o
   1   1   6    17139.73    16501.71    134.05 o
   2   1   6     1232.27     1252.93     26.78 o
   3   1   6      759.25      672.72     24.00 o
   4   1   6      417.24      485.74     33.99 o
   5   1   6      542.27      576.55     36.66 o
   6   1   6      432.49      396.87     21.59 o
   7   1   6      602.23      545.36     26.38 o
   8   1   6       23.28       11.26     15.75 o
   9   1   6      409.63      390.82     35.48 o
  10   1   6       14.81        4.00     20.67 o
  11   1   6      277.47      259.88     34.78 o
  12   1   6       17.39       42.96     32.68 o
  13   1   6       25.94       41.75     34.14 o
   0   2   6    20902.58    20732.98    238.26 o
   1   2   6     1646.07     1571.73     21.89 o
   2   2   6        2.80        0.23      6.04 o
   3   2   6       21.07       -7.27      6.43 o
   4   2   6       51.84       75.81     12.56 o
   5   2   6       54.25       63.92     13.97 o
   6   2   6      242.18      275.48     27.23 o
   7   2   6     3170.23     3063.77     60.34 o
   8   2   6      273.47      279.75     23.77 o
   9   2   6      981.10      971.91     38.32 o
  10   2   6        3.30       46.28     23.63 o
  11   2   6        4.04      -19.65     23.70 o
  12   2   6        0.86       10.33     27.63 o
  13   2   6       13.12       86.19     35.58 o
   1   3   6      259.70      254.09     11.10 o
   2   3   6     1178.13     1210.59     20.21 o
   3   3   6      254.97      170.46      9.24 o
   4   3   6     2009.41     1978.52     43.69 o
   5   3   6     2460.90     2296.29     39.83 o
   6   3   6      254.42      274.99     16.81 o
   7   3   6     2981.43     3025.53     52.84 o
   8   3   6        1.21       18.35     17.23 o
   9   3   6      905.62      848.19     37.14 o
  10   3   6        0.40        3.32     20.12 o
  11   3   6      547.31      516.82     39.99 o
  12   3   6        0.28       14.18     27.61 o
  13   3   6       56.44      120.24     39.18 o
   0   4   6      994.71     1150.69     38.30 o
   1   4   6      289.49      323.66     12.54 o
   2   4   6      199.27      202.47     11.26 o
   3   4   6     1582.73     1681.52     27.75 o
   4   4   6     1013.48     1088.60     24.31 o
   5   4   6       42.87       35.63     14.36 o
   6   4   6       66.03       80.07     15.93 o
   7   4   6      229.40      179.42     20.18 o
   8   4   6       70.81       94.06     20.12 o
   9   4   6       25.38       25.82     19.78 o
  10   4   6      106.20      137.26     24.83 o
  11   4   6       23.07       34.29     26.10 o
  12   4   6       48.85       72.23     30.51 o
   1   5   6     1347.78     1423.50     24.04 o
   2   5   6      596.75      586.71     19.17 o
   3   5   6     2824.91     2701.76     46.07 o
   4   5   6     1248.39     1265.38     27.29 o
   5   5   6     2941.99     2820.89     48.65 o
   6   5   6      581.72      559.96     22.40 o
   7   5   6       97.62       95.38     17.97 o
   8   5   6       15.53       49.98     18.93 o
   9   5   6       65.29       43.83     20.07 o
  10   5   6      239.15      303.11     31.12 o
  11   5   6      344.14      417.79     38.37 o
  12   5   6       13.81       20.80     29.79 o
   0   6   6     5728.58     5425.64    121.55 o
   1   6   6        7.08        4.15      8.34 o
   2   6   6       11.69        4.28     10.64 o
   3   6   6      361.76      438.42     20.24 o
   4   6   6       42.09       39.89     15.42 o
   5   6   6      891.30      853.93     40.25 o
   6   6   6      470.25      499.67     25.68 o
   7   6   6      362.56      426.29     32.36 o
   8   6   6       54.23       74.23     19.31 o
   9   6   6      122.97      164.57     29.25 o
  10   6   6       38.88       21.88     22.91 o
  11   6   6      205.49      214.50     39.60 o
   1   7   6     2395.15     2292.46     37.54 o
   2   7   6       33.64       46.86     13.58 o
   3   7   6     1057.53      983.44     35.95 o
   4   7   6        0.23       24.17     16.02 o
   5   7   6      112.04       86.29     25.67 o
   6   7   6      811.71      822.85     39.82 o
   7   7   6       30.40       48.01     22.36 o
   8   7   6       76.29       75.42     24.56 o
   9   7   6      125.64      164.01     30.29 o
  10   7   6       47.02      108.93     33.05 o
  11   7   6      174.72      199.77     39.44 o
   0   8   6      395.52      366.03     73.14 o
   1   8   6     3817.76     3399.69    110.70 o
   2   8   6       76.88       87.17     32.50 o
   3   8   6      153.57      154.34     37.56 o
   4   8   6       93.75      115.21     32.18 o
   5   8   6        2.90      -11.44     23.67 o
   6   8   6      155.37      154.78     58.36 o
   7   8   6      481.17      441.32    131.78 o
   8   8   6      215.78      261.14     65.75 o
   9   8   6        1.45       80.49     95.90 o
  10   8   6       50.05       -7.75     91.50 o
   1   9   6       56.56       30.04     28.85 o
   2   9   6       99.20       37.11     29.96 o
   3   9   6       81.59       84.69     43.58 o
   4   9   6       92.35      106.41     39.06 o
   5   9   6       45.23       60.15     34.27 o
   6   9   6       60.26       39.50     50.18 o
   7   9   6        0.33      -21.19     49.11 o
   8   9   6       16.76       35.45     88.40 o
   9   9   6       41.84       66.46     61.72 o
   0  10   6      544.72      354.50     88.10 o
   1  10   6      827.40      804.87    185.89 o
   2  10   6        6.43       35.38     33.38 o
   3  10   6      175.30      193.65     43.25 o
   4  10   6       14.39       39.83     48.46 o
   5  10   6      378.33      305.56    120.90 o
   6  10   6        6.36      -31.88     98.21 o
   7  10   6      450.64      548.86     90.10 o
   1  11   6      398.42      397.13     67.56 o
   2  11   6        0.09       12.08     41.94 o
   3  11   6      124.38      112.95     45.77 o
   4  11   6       72.14       75.37     55.40 o
   5  11   6       74.72       73.83     62.17 o
   0  12   6      195.10      112.03     77.80 o
   1  12   6        1.30      -10.01     46.27 o
   2  12   6        1.07       12.18     47.15 o
   1   1   7      333.58      450.48     12.06 o
   2   1   7      143.85      132.08      9.58 o
   3   1   7       42.13        7.07     13.08 o
   4   1   7      205.02      156.23     18.72 o
   5   1   7     1870.14     2040.87     52.62 o
   6   1   7     1887.86     1894.32     45.78 o
   7   1   7     1820.59     1810.21     43.85 o
   8   1   7      804.41      824.63     32.34 o
   9   1   7       12.42       -6.73     16.97 o
  10   1   7     1071.33      948.69     42.27 o
  11   1   7       90.44       93.88     25.50 o
  12   1   7     1241.70     1237.48     57.57 o
  13   1   7      183.62      141.32     44.66 o
   0   2   7      981.16      939.94     22.03 o
   1   2   7       28.31       19.66      6.54 o
   2   2   7     3466.36     3834.12     46.84 o
   3   2   7     1179.30     1225.06     25.27 o
   4   2   7      150.03      155.31     13.24 o
   5   2   7     7606.69     7597.27    106.56 o
   6   2   7     1418.35     1388.46     37.55 o
   7   2   7       58.20       67.78     17.10 o
   8   2   7      156.38      147.24     20.87 o
   9   2   7       48.81       50.24     19.69 o
  10   2   7       47.84       43.19     24.27 o
  11   2   7      240.42      254.28     33.04 o
  12   2   7      273.41      271.18     36.59 o
  13   2   7       22.02       51.29     35.06 o
   1   3   7    20857.54    21804.79    196.76 o
   2   3   7     2621.86     2618.83     32.93 o
   3   3   7     2952.34     3154.95     41.16 o
   4   3   7     2189.77     2135.16     31.97 o
   5   3   7      752.69      789.08     23.82 o
   6   3   7        8.93        5.36     11.95 o
   7   3   7      915.96      887.08     29.30 o
   8   3   7       31.25       10.49     17.79 o
   9   3   7        6.27       26.33     20.69 o
  10   3   7     1015.11      852.32     39.97 o
  11   3   7       47.97       82.81     28.41 o
  12   3   7       10.01        6.99     27.51 o
  13   3   7       94.48      143.39     39.93 o
   0   4   7     2169.74     2104.81     65.53 o
   1   4   7     1992.97     2077.43     32.29 o
   2   4   7     1571.44     1713.01     24.34 o
   3   4   7     1079.17     1167.44     23.49 o
   4   4   7      291.02      309.37     14.70 o
   5   4   7       25.87       25.96     10.52 o
   6   4   7     2157.30     2032.41     42.12 o
   7   4   7       23.22       -3.60     15.49 o
   8   4   7     2803.37     2536.92     58.81 o
   9   4   7       47.70       46.70     20.75 o
  10   4   7      426.54      424.28     32.48 o
  11   4   7       16.75       56.93     27.47 o
  12   4   7       44.00       82.10     40.74 o
   1   5   7       86.62       64.97     10.87 o
   2   5   7      235.92      234.64     12.57 o
   3   5   7        8.99       26.64     11.02 o
   4   5   7        0.71       -6.10      9.12 o
   5   5   7      340.32      354.79     19.03 o
   6   5   7       11.29       16.91     12.48 o
   7   5   7        1.12       12.61     16.07 o
   8   5   7        3.14        3.04     17.40 o
   9   5   7       20.48        6.51     19.41 o
  10   5   7      113.21      102.20     24.73 o
  11   5   7      129.09      150.21     33.95 o
  12   5   7       20.20       24.08     36.64 o
   0   6   7     2024.43     2097.95     54.26 o
   1   6   7      278.74      292.07     13.50 o
   2   6   7     1260.06     1174.78     28.39 o
   3   6   7      683.67      733.78     25.67 o
   4   6   7      468.65      507.88     22.83 o
   5   6   7      537.40      519.24     31.37 o
   6   6   7      218.70      223.90     22.81 o
   7   6   7       50.31       31.63     16.48 o
   8   6   7     1244.11     1134.84     40.42 o
   9   6   7      368.75      433.49     65.71 o
  10   6   7       21.79       16.59     23.33 o
  11   6   7        3.48       32.21     26.16 o
   1   7   7        0.45       -0.94      9.75 o
   2   7   7      103.30      130.39     16.58 o
   3   7   7       25.95       63.00     14.76 o
   4   7   7      981.21      973.90     45.98 o
   5   7   7      112.85      152.59     24.53 o
   6   7   7        1.21       43.90     21.34 o
   7   7   7       57.16       37.66     23.08 o
   8   7   7       52.79       84.67     26.51 o
   9   7   7      217.74      224.31     33.73 o
  10   7   7      450.84      600.97     47.45 o
  11   7   7      159.99      166.98     40.08 o
   0   8   7      554.87      536.72     83.65 o
   1   8   7        1.22       87.88     58.19 o
   2   8   7     1343.43     1384.05     71.68 o
   3   8   7       97.14      121.08     33.08 o
   4   8   7        0.02       14.27     31.68 o
   5   8   7       11.86       28.51     29.33 o
   6   8   7      250.43      245.29     42.74 o
   7   8   7        0.13        9.14     59.43 o
   8   8   7        0.50      -15.73     47.20 o
   9   8   7      271.25      260.67     73.03 o
  10   8   7       17.27       35.97     61.64 o
   1   9   7       88.95      123.90     51.99 o
   2   9   7      510.24      524.32     52.67 o
   3   9   7        6.98       -6.33     28.98 o
   4   9   7      818.17      866.69     64.62 o
   5   9   7       10.11       31.41     27.66 o
   6   9   7      135.10       67.55     55.33 o
   7   9   7      100.31       35.91     52.68 o
   8   9   7      394.08      355.55     90.41 o
   9   9   7       86.59      215.09     69.45 o
   0  10   7      122.66       74.12     60.98 o
   1  10   7      325.98      291.71    140.14 o
   2  10   7      305.36      286.24     56.77 o
   3  10   7        0.00       11.72     33.21 o
   4  10   7       28.72       48.41     36.00 o
   5  10   7      394.35      365.45     45.30 o
   6  10   7        4.35       43.54     55.17 o
   7  10   7        7.91       23.77    128.08 o
   1  11   7        5.72       40.65     47.26 o
   2  11   7      364.13      458.15     73.91 o
   3  11   7      168.14       73.95     51.10 o
   4  11   7      846.35      807.21     99.90 o
   5  11   7        0.61        0.59     56.31 o
   0  12   7       88.93      182.65     81.76 o
   1  12   7        0.05      -39.98     43.59 o
   0   0   8     3754.77     4212.36     83.78 o
   1   0   8    21354.23    20797.85    238.91 o
   2   0   8      704.79      703.25     31.34 o
   3   0   8     3092.32     3342.61     73.24 o
   4   0   8     1542.02     1659.42     46.60 o
   5   0   8      891.24     1013.86     36.28 o
   6   0   8       88.81      171.50     31.38 o
   7   0   8     1450.98     1401.94     70.82 o
   8   0   8       53.44       34.77     29.63 o
   9   0   8     3413.65     3050.66     96.92 o
  10   0   8       37.53       63.72     32.64 o
  11   0   8      270.57      188.83     40.76 o
  12   0   8      239.23      343.53     60.79 o
  13   0   8      580.21      755.82     82.20 o
   1   1   8      809.63      907.82     22.23 o
   2   1   8       17.65       10.90      9.09 o
   3   1   8      210.30      181.97     15.96 o
   4   1   8      500.33      518.87     60.86 o
   5   1   8       11.36       27.39     16.00 o
   6   1   8       22.86       19.31     17.33 o
   7   1   8      331.18      323.30     22.10 o
   8   1   8       33.28       73.35     17.54 o
   9   1   8        0.07       17.31     22.14 o
  10   1   8       19.49       31.73     25.30 o
  11   1   8      290.09      220.83     30.18 o
  12   1   8       94.85      122.91     32.40 o
  13   1   8       61.17       81.51     46.59 o
   0   2   8       83.48       92.00     13.14 o
   1   2   8     2073.43     1878.02     27.29 o
   2   2   8     5115.28     5182.39     67.11 o
   3   2   8     1432.44     1471.38     29.96 o
   4   2   8      468.02      461.61     40.05 o
   5   2   8     1637.61     1538.25     38.33 o
   6   2   8      151.46      169.17     20.81 o
   7   2   8      303.49      330.74     23.29 o
   8   2   8      521.55      476.08     30.11 o
   9   2   8     1327.99     1279.16     43.81 o
  10   2   8       36.82       32.37     23.84 o
  11   2   8      157.75      200.98     31.35 o
  12   2   8       28.60       37.91     29.01 o
  13   2   8      345.43      310.58     45.48 o
   1   3   8     1100.88     1291.15     23.46 o
   2   3   8        6.17       -1.85      6.63 o
   3   3   8     5632.25     5763.87     67.30 o
   4   3   8       65.07       53.64     11.11 o
   5   3   8     2894.14     2792.09     44.08 o
   6   3   8      382.42      383.01     20.08 o
   7   3   8      519.60      565.87     24.54 o
   8   3   8       43.09       46.61     19.20 o
   9   3   8       67.06       62.02     20.67 o
  10   3   8       56.88       49.49     25.03 o
  11   3   8      620.49      595.09     42.56 o
  12   3   8       69.25       30.18     29.15 o
  13   3   8       91.92       62.83     52.06 o
   0   4   8       83.23       88.90     14.15 o
   1   4   8      444.56      517.45     16.92 o
   2   4   8        6.51        3.91      7.33 o
   3   4   8      800.67      842.26     18.85 o
   4   4   8      683.05      672.73     22.63 o
   5   4   8      186.92      184.78     15.94 o
   6   4   8      749.58      747.55     27.07 o
   7   4   8      253.50      214.80     21.86 o
   8   4   8      216.48      222.74     23.53 o
   9   4   8       25.87       31.17     21.85 o
  10   4   8       16.49       11.77     21.81 o
  11   4   8       53.67       93.34     28.85 o
  12   4   8        0.04       10.27     36.79 o
   1   5   8      386.97      362.03     14.43 o
   2   5   8        0.30       -6.69      7.73 o
   3   5   8     3832.65     3782.37     54.66 o
   4   5   8        1.30       -5.09     11.06 o
   5   5   8     4304.52     4078.39     64.42 o
   6   5   8       89.90       84.73     15.39 o
   7   5   8        0.07      -19.63     15.36 o
   8   5   8        9.56        8.00     20.50 o
   9   5   8       61.36       73.80     21.51 o
  10   5   8        2.88       18.42     24.25 o
  11   5   8      331.82      376.08     45.16 o
  12   5   8       27.08       41.86     32.28 o
   0   6   8     3718.71     3785.16     85.04 o
   1   6   8       10.99        5.66      9.49 o
   2   6   8      477.76      490.00     17.95 o
   3   6   8     1124.52     1080.20     31.09 o
   4   6   8      104.57       72.07     16.30 o
   5   6   8       28.14       34.19     16.23 o
   6   6   8      384.04      370.14     24.12 o
   7   6   8      681.79      730.16     32.83 o
   8   6   8       34.28       42.28     20.13 o
   9   6   8       59.87      106.53     29.44 o
  10   6   8      172.56      118.87     27.46 o
  11   6   8       99.91       61.10     31.34 o
   1   7   8        1.12        9.94     13.61 o
   2   7   8      249.15      229.29     19.26 o
   3   7   8     1439.08     1403.44     41.85 o
   4   7   8        5.86        2.55     14.26 o
   5   7   8     1012.23      873.01     41.44 o
   6   7   8       29.43       23.72     21.71 o
   7   7   8      154.32      130.67     28.58 o
   8   7   8        6.44      -25.06     34.36 o
   9   7   8       87.32      129.90     31.12 o
  10   7   8       11.60       32.26     25.08 o
  11   7   8      260.41      336.48     45.07 o
   0   8   8     1278.17     1171.60    113.33 o
   1   8   8     2543.88     2319.82    108.08 o
   2   8   8      666.54      588.36     73.98 o
   3   8   8      592.57      538.54     50.93 o
   4   8   8        0.84      -23.15     24.72 o
   5   8   8      216.46      239.38     36.47 o
   6   8   8        0.59        0.77     26.96 o
   7   8   8      345.76      398.50     42.55 o
   8   8   8      149.80      232.22     38.21 o
   9   8   8      174.98      190.93     66.61 o
  10   8   8       24.93        6.72     57.26 o
   1   9   8       33.48       45.34     46.29 o
   2   9   8       34.63        1.79     34.12 o
   3   9   8        0.76       36.16     34.14 o
   4   9   8        5.44        6.76     32.06 o
   5   9   8        0.14       17.94     29.31 o
   6   9   8       17.65      -45.33     49.76 o
   7   9   8        2.91      -35.47     48.54 o
   8   9   8        6.35      -11.40     55.19 o
   9   9   8      102.34       44.95     83.84 o
   0  10   8       36.23       50.18     57.09 o
   1  10   8     1341.53     1298.76    140.38 o
   2  10   8        9.46       17.79     39.11 o
   3  10   8       95.62       50.82     41.98 o
   4  10   8        2.39      -16.58     50.21 o
   5  10   8      661.39      731.25     57.74 o
   6  10   8       70.40      141.89     65.31 o
   7  10   8      279.37      407.55     82.32 o
   1  11   8      388.85      349.14    117.08 o
   2  11   8       60.44       72.37     68.97 o
   3  11   8      159.75      142.02     55.17 o
   4  11   8       15.40       65.29     81.86 o
   5  11   8       48.15       16.94     58.77 o
   0  12   8       28.01        8.13     63.57 o
   1  12   8       66.08      -21.08     45.54 o
   1   1   9     1555.59     1571.86     25.33 o
   2   1   9       62.49      104.14     11.27 o
   3   1   9     1259.43     1332.57     41.01 o
   4   1   9     3356.33     3047.90     66.00 o
   5   1   9      600.76      715.22     33.02 o
   6   1   9      801.86      757.53     36.16 o
   7   1   9      892.42      856.36     41.34 o
   8   1   9     1021.42      926.36     41.29 o
   9   1   9       58.60       55.08     23.80 o
  10   1   9     1260.87     1255.17     59.12 o
  11   1   9       27.56       -1.21     23.16 o
  12   1   9      726.10      663.51     46.92 o
  13   1   9       67.16      107.39     36.47 o
   0   2   9      899.73      985.37     29.37 o
   1   2   9     5406.44     5838.99     65.04 o
   2   2   9     1321.87     1539.96     25.68 o
   3   2   9      101.38      101.20     11.66 o
   4   2   9     3058.81     3162.51     55.81 o
   5   2   9     1475.26     1496.43     42.78 o
   6   2   9      522.13      498.59     25.25 o
   7   2   9       24.97       32.62     16.16 o
   8   2   9     3076.63     3047.78     64.50 o
   9   2   9        0.07       17.11     18.77 o
  10   2   9       19.11       18.26     23.78 o
  11   2   9      267.32      261.45     33.99 o
  12   2   9      197.25      175.33     37.08 o
  13   2   9       37.08       91.10     50.40 o
   1   3   9     4986.07     5524.77     57.87 o
   2   3   9     3096.24     3228.69     39.42 o
   3   3   9      469.50      468.62     21.65 o
   4   3   9      157.93      156.82     11.71 o
   5   3   9     1300.99     1325.01     30.06 o
   6   3   9      491.13      497.79     22.64 o
   7   3   9       94.55       79.64     19.03 o
   8   3   9       64.14       49.09     19.49 o
   9   3   9       17.00       19.66     19.98 o
  10   3   9      112.19      119.59     30.37 o
  11   3   9      111.80      111.16     30.08 o
  12   3   9      129.12      120.08     33.34 o
  13   3   9        0.88       31.90     35.92 o
   0   4   9        0.50       -6.27     11.28 o
   1   4   9      791.64      813.55     21.30 o
   2   4   9      462.04      478.34     18.94 o
   3   4   9       76.71       47.93      9.60 o
   4   4   9      366.64      401.79     15.78 o
   5   4   9     1078.39     1017.53     30.10 o
   6   4   9     1236.28     1238.16     34.50 o
   7   4   9      130.03      114.59     19.92 o
   8   4   9     2714.05     2526.48     61.63 o
   9   4   9      488.85      503.02     32.45 o
  10   4   9      239.06      194.52     27.36 o
  11   4   9       32.26       59.67     28.51 o
  12   4   9      262.01      283.01     38.61 o
   1   5   9      462.59      551.24     25.47 o
   2   5   9       32.61       31.01      9.24 o
   3   5   9       61.93       78.77     12.05 o
   4   5   9      693.49      682.47     24.86 o
   5   5   9      410.80      463.48     26.94 o
   6   5   9      265.88      259.87     27.83 o
   7   5   9       19.96        9.38     16.70 o
   8   5   9        4.77       10.65     19.07 o
   9   5   9       17.93       10.90     20.21 o
  10   5   9      211.18      201.32     28.74 o
  11   5   9       58.64       71.28     30.07 o
  12   5   9        3.13       22.23     31.63 o
   0   6   9    10219.60    10060.60    166.23 o
   1   6   9      131.93      147.11     12.57 o
   2   6   9       24.67        5.92     10.45 o
   3   6   9       85.92       66.85     14.98 o
   4   6   9      806.82      774.83     28.67 o
   5   6   9        7.28       13.13     13.54 o
   6   6   9      455.24      532.92     36.16 o
   7   6   9        7.42       23.66     17.37 o
   8   6   9      786.72      762.14     40.44 o
   9   6   9      170.12      124.90     29.43 o
  10   6   9       52.58       52.55     25.22 o
  11   6   9       45.02       51.04     30.55 o
   1   7   9       56.90       75.10     21.49 o
   2   7   9     1361.91     1461.16     82.37 o
   3   7   9       37.44       30.65     19.94 o
   4   7   9       31.32       25.68     17.00 o
   5   7   9      351.16      376.49     27.64 o
   6   7   9       21.95       18.35     22.33 o
   7   7   9       73.00       71.86     19.23 o
   8   7   9       39.79       67.64     26.59 o
   9   7   9       35.49       47.74     22.08 o
  10   7   9      415.92      472.25     36.24 o
   0   8   9     2197.90     2175.20    149.42 o
   1   8   9      414.61      399.63     73.07 o
   2   8   9      317.14      289.62     50.48 o
   3   8   9      409.25      453.14     47.99 o
   4   8   9      103.50       15.30     28.36 o
   5   8   9      176.86      181.29     29.30 o
   6   8   9      116.52      114.19     33.76 o
   7   8   9        0.73       55.08     31.56 o
   8   8   9       11.93       46.85     34.22 o
   9   8   9        0.63       14.76     36.66 o
  10   8   9        6.80       54.38     62.56 o
   1   9   9      184.46      206.41     48.94 o
   2   9   9     1289.13     1320.88    112.23 o
   3   9   9       65.00       77.70     39.29 o
   4   9   9      574.47      658.61     59.96 o
   5   9   9       40.51       32.32     32.34 o
   6   9   9       43.72       53.86     33.18 o
   7   9   9      148.30      146.30     63.51 o
   8   9   9      121.91       74.16     62.64 o
   0  10   9       17.84       17.14     54.81 o
   1  10   9      406.90      551.17    120.60 o
   2  10   9       36.04       18.97     39.26 o
   3  10   9       10.75      -54.57     34.25 o
   4  10   9       21.90       69.06     44.76 o
   5  10   9      363.53      426.55     52.06 o
   6  10   9       36.18        8.64     54.28 o
   7  10   9        3.64      -15.34     57.01 o
   1  11   9       17.98      -16.61     41.39 o
   2  11   9      542.70      572.96    151.35 o
   3  11   9        2.35        4.13     43.98 o
   4  11   9      233.83      295.24    105.23 o
   5  11   9       21.59       64.29     52.93 o
   0   0  10    13694.11    14208.61    241.27 o
   1   0  10      441.12      383.26     18.38 o
   2   0  10      546.12      623.48     31.43 o
   3   0  10    12894.75    13361.36    233.59 o
   4   0  10     2219.36     2494.73     63.21 o
   5   0  10      521.90      469.61     27.43 o
   6   0  10       67.54      101.89     16.92 o
   7   0  10     1124.85     1059.74     64.20 o
   8   0  10       17.85      -19.69     29.07 o
   9   0  10     1525.70     1577.04     86.46 o
  10   0  10       46.76       61.34     34.40 o
  11   0  10      316.76      371.95     49.67 o
  12   0  10       69.61       43.99     41.03 o
  13   0  10      489.25      425.17     70.77 o
   1   1  10       11.08        7.77      8.88 o
   2   1  10     2317.23     2468.99     44.74 o
   3   1  10      558.84      569.11     31.90 o
   4   1  10      140.45      161.57     25.57 o
   5   1  10     2036.44     2019.97     55.07 o
   6   1  10        6.56       -5.17     17.45 o
   7   1  10        0.73      -24.83     18.71 o
   8   1  10      158.54      140.20     24.71 o
   9   1  10       45.15       25.60     22.92 o
  10   1  10       93.18      111.18     27.32 o
  11   1  10       86.48       67.72     26.21 o
  12   1  10       12.36       32.21     29.60 o
  13   1  10        4.88       60.90     35.43 o
   0   2  10     7859.22     7906.77    113.28 o
   1   2  10     1787.23     1637.62     27.21 o
   2   2  10     5497.17     6289.44     74.87 o
   3   2  10     3769.67     3960.72     56.80 o
   4   2  10     1555.53     1601.40     36.88 o
   5   2  10      119.20      112.05     27.99 o
   6   2  10      372.28      423.35     27.82 o
   7   2  10     2253.82     2101.75     57.29 o
   8   2  10     1908.57     1772.92     56.16 o
   9   2  10      100.95       78.85     32.63 o
  10   2  10       19.00       49.98     25.50 o
  11   2  10       51.49       59.76     28.96 o
  12   2  10       35.51       26.47     29.94 o
  13   2  10      180.71      177.33     41.14 o
   1   3  10     1802.38     1767.32     27.66 o
   2   3  10      228.74      236.40     14.65 o
   3   3  10     2305.08     2365.70     38.69 o
   4   3  10       16.00       22.63      9.59 o
   5   3  10     2579.84     2628.84     47.47 o
   6   3  10     1308.41     1318.39     40.33 o
   7   3  10      587.81      524.11     32.35 o
   8   3  10      811.11      791.17     37.22 o
   9   3  10       51.45       49.91     23.89 o
  10   3  10       74.79       46.13     27.03 o
  11   3  10      476.28      475.94     41.09 o
  12   3  10       37.95       85.89     34.96 o
   0   4  10      248.39      262.76     19.26 o
   1   4  10      599.03      610.01     19.29 o
   2   4  10       51.02       34.24      9.00 o
   3   4  10       43.48       33.11     10.43 o
   4   4  10     1776.16     1844.14     33.85 o
   5   4  10     1970.47     1890.00     32.79 o
   6   4  10      912.31      851.68     30.09 o
   7   4  10        1.64        3.17     17.29 o
   8   4  10      336.03      333.76     27.78 o
   9   4  10       22.37       35.07     20.67 o
  10   4  10       24.19       -1.64     23.42 o
  11   4  10       12.40       49.12     28.00 o
  12   4  10       48.84       45.94     32.70 o
   1   5  10        2.38       10.81      9.17 o
   2   5  10     1193.50     1176.27     26.12 o
   3   5  10     3716.82     3731.14     52.63 o
   4   5  10        9.72        8.68     11.17 o
   5   5  10     1633.30     1495.58     39.73 o
   6   5  10      220.02      253.61     22.96 o
   7   5  10      231.19      223.04     27.14 o
   8   5  10        0.67        6.18     19.17 o
   9   5  10       39.97       51.62     22.43 o
  10   5  10      146.91      176.06     28.95 o
  11   5  10      415.77      482.99     42.36 o
  12   5  10        1.89       29.84     33.11 o
   0   6  10     1131.31     1080.99     48.37 o
   1   6  10      864.29      858.44     23.03 o
   2   6  10       18.37       20.02     10.57 o
   3   6  10      128.17       93.02     16.63 o
   4   6  10      816.82      845.35     30.51 o
   5   6  10      291.27      264.91     19.98 o
   6   6  10      467.01      494.20     29.02 o
   7   6  10      182.72      193.10     23.05 o
   8   6  10       92.79       80.95     21.56 o
   9   6  10      372.39      384.10     41.86 o
  10   6  10       99.57       32.28     25.90 o
  11   6  10       61.33       10.04     30.50 o
   1   7  10      769.71      775.20     40.31 o
   2   7  10       93.04      100.88     24.29 o
   3   7  10      917.41     1001.22     48.02 o
   4   7  10       57.21       70.04     20.07 o
   5   7  10      467.66      413.03     31.72 o
   6   7  10       46.05       53.94     25.70 o
   7   7  10        1.39       -7.55     17.48 o
   8   7  10        2.10       31.16     20.70 o
   9   7  10      197.46      212.90     27.80 o
  10   7  10       37.28       57.51     26.61 o
   0   8  10      272.12      226.45     66.83 o
   1   8  10     1784.51     1653.94    158.38 o
   2   8  10      383.75      422.80     55.83 o
   3   8  10      104.23       72.92     37.85 o
   4   8  10        3.96        1.05     24.06 o
   5   8  10      135.57      138.64     28.31 o
   6   8  10       22.83       27.75     31.14 o
   7   8  10      379.72      395.01     46.62 o
   8   8  10        8.95       35.83     34.56 o
   9   8  10      417.42      621.57     99.21 o
   1   9  10        8.85        8.18     43.17 o
   2   9  10       66.20      109.52     41.79 o
   3   9  10       54.36       35.61     37.49 o
   4   9  10      123.30      147.73     33.39 o
   5   9  10        0.01       19.04     33.72 o
   6   9  10        3.70       44.73     35.02 o
   7   9  10       11.73        0.92     34.79 o
   8   9  10       27.13       67.27     60.00 o
   0  10  10       28.14       36.13     58.38 o
   1  10  10     1191.56     1084.99     90.34 o
   2  10  10       31.14       40.27     41.50 o
   3  10  10       16.30       -2.88     47.47 o
   4  10  10       11.34       -6.88     30.62 o
   5  10  10      235.71      316.12     94.20 o
   6  10  10       77.83      121.83     48.12 o
   7  10  10      366.42      328.75     80.24 o
   1  11  10       12.08      -45.94     41.94 o
   2  11  10        1.02      -26.73     61.12 o
   3  11  10      398.93      375.86    132.06 o
   4  11  10       80.01       63.44    106.08 o
   5  11  10      103.59      132.39     68.26 o
   1   1  11       64.75       74.22     10.63 o
   2   1  11       16.82       -6.59     11.27 o
   3   1  11     2458.97     2549.90     48.16 o
   4   1  11     4080.74     4019.62     72.88 o
   5   1  11       53.03       42.16     17.87 o
   6   1  11       26.50        4.40     18.13 o
   7   1  11      124.80       91.57     23.97 o
   8   1  11        0.43      -20.40     26.53 o
   9   1  11      324.27      277.74     34.80 o
  10   1  11     1530.97     1442.15     57.24 o
  11   1  11      303.78      316.22     37.35 o
  12   1  11      933.03      837.51     61.22 o
  13   1  11        1.43       37.74     35.44 o
   0   2  11       87.81      137.82     15.54 o
   1   2  11     3984.57     4195.72     50.25 o
   2   2  11      833.98      857.98     27.59 o
   3   2  11      190.04      226.11     14.92 o
   4   2  11      157.99      161.53     15.17 o
   5   2  11       29.63       22.10     13.69 o
   6   2  11      220.23      249.50     24.74 o
   7   2  11      676.97      693.62     36.38 o
   8   2  11     1605.47     1583.56     53.93 o
   9   2  11       28.35       47.05     24.98 o
  10   2  11      219.06      205.16     31.40 o
  11   2  11       12.55       26.54     27.69 o
  12   2  11       28.92       93.45     32.82 o
  13   2  11       27.23       39.82     33.49 o
   1   3  11        0.38       -9.85      7.94 o
   2   3  11       74.53       50.35      9.77 o
   3   3  11       56.33       41.00     12.18 o
   4   3  11      739.25      756.23     22.40 o
   5   3  11      536.75      622.84     24.47 o
   6   3  11      174.97      202.85     18.57 o
   7   3  11        8.03      -11.76     18.51 o
   8   3  11      519.43      461.57     44.17 o
   9   3  11       31.76       30.96     23.27 o
  10   3  11       63.42       84.30     27.45 o
  11   3  11        4.63       26.83     26.52 o
  12   3  11      543.92      568.80     47.22 o
   0   4  11      498.83      567.80     44.77 o
   1   4  11      213.90      219.36     13.47 o
   2   4  11     3265.34     3502.38     49.57 o
   3   4  11        6.26       -2.48      9.97 o
   4   4  11      159.41      146.46     13.46 o
   5   4  11     1674.36     1672.33     32.93 o
   6   4  11     1423.11     1375.45     53.35 o
   7   4  11      472.35      497.73     32.63 o
   8   4  11      520.01      489.23     35.02 o
   9   4  11       75.81       50.26     36.88 o
  10   4  11      173.77      146.92     30.02 o
  11   4  11       21.36       42.45     28.76 o
  12   4  11      249.88      234.18     38.80 o
   1   5  11      520.87      629.89     21.29 o
   2   5  11       25.64       19.32     10.60 o
   3   5  11      355.61      365.80     16.64 o
   4   5  11      444.22      447.07     21.74 o
   5   5  11        3.83       16.43     17.61 o
   6   5  11      126.58      142.27     21.17 o
   7   5  11        9.52       16.81     18.28 o
   8   5  11       20.86       31.18     20.75 o
   9   5  11       16.41       32.72     24.66 o
  10   5  11      119.79      120.67     30.01 o
  11   5  11        1.54       24.25     29.93 o
  12   5  11       16.18      -10.20     80.18 o
   0   6  11      710.55      807.20     36.81 o
   1   6  11      282.08      277.24     17.27 o
   2   6  11      379.81      405.94     19.34 o
   3   6  11      565.30      516.89     32.75 o
   4   6  11        8.76        2.90     14.76 o
   5   6  11      109.12      150.48     27.59 o
   6   6  11     2477.83     2341.28     68.88 o
   7   6  11      158.02      188.65     24.29 o
   8   6  11      172.59      241.16     26.78 o
   9   6  11        3.21       15.02     22.95 o
  10   6  11      116.23      146.25     29.54 o
  11   6  11       10.14       36.34     33.24 o
   1   7  11       19.83      -23.11     21.22 o
   2   7  11      222.96      202.20     28.33 o
   3   7  11        3.80       16.05     22.17 o
   4   7  11       63.62       65.57     22.05 o
   5   7  11      708.16      613.35     36.35 o
   6   7  11       91.17       84.42     26.56 o
   7   7  11       10.88        0.29     19.08 o
   8   7  11      177.29      218.48     26.93 o
   9   7  11        0.61      -15.16     22.95 o
  10   7  11      390.34      484.64     47.10 o
   0   8  11     1205.41     1295.86    119.50 o
   1   8  11       22.41       36.59     34.92 o
   2   8  11       42.78       11.83     37.23 o
   3   8  11       33.76       30.41     35.22 o
   4   8  11        0.00       27.65     25.97 o
   5   8  11      153.43      103.73     30.46 o
   6   8  11      163.75       96.26     46.27 o
   7   8  11       33.28       58.19     35.16 o
   8   8  11      174.34      232.76     44.53 o
   9   8  11       53.21       92.69     43.50 o
   1   9  11       40.06       60.68     39.77 o
   2   9  11      842.41      887.15     77.75 o
   3   9  11      190.51      157.50     47.25 o
   4   9  11      657.51      675.32     62.99 o
   5   9  11      145.44      145.08     47.90 o
   6   9  11        1.46       23.63     55.95 o
   7   9  11       72.42       54.20     46.11 o
   8   9  11        9.87        0.15     47.50 o
   0  10  11       66.46       20.57     56.28 o
   1  10  11      206.35      246.73     56.31 o
   2  10  11      538.29      602.67     74.52 o
   3  10  11       84.96       62.41     45.53 o
   4  10  11       14.52      -15.72     34.22 o
   5  10  11       70.71       24.74     46.56 o
   6  10  11       58.44       22.64     46.91 o
   1  11  11       12.58       27.43     43.80 o
   2  11  11      554.35      572.27     79.05 o
   3  11  11      284.70      298.91     82.04 o
   4  11  11      212.41      256.93     61.34 o
   0   0  12    24145.24    24458.56    494.50 o
   1   0  12       12.75       13.89     14.60 o
   2   0  12      717.39      768.80     50.55 o
   3   0  12     8130.62     8058.66    192.29 o
   4   0  12     1191.85     1214.82     88.59 o
   5   0  12      260.90      283.19     37.58 o
   6   0  12      496.40      496.20     30.37 o
   7   0  12     6401.31     6178.78    176.35 o
   8   0  12       95.37       78.03     36.33 o
   9   0  12       17.49       -9.25     33.96 o
  10   0  12        1.24       -0.53     32.51 o
  11   0  12      718.44      650.39     90.32 o
  12   0  12        3.39       -9.79     37.54 o
  13   0  12      134.56      195.64     61.11 o
   1   1  12        1.05        7.24     10.64 o
   2   1  12      149.29       98.52     15.50 o
   3   1  12      205.33      259.78     19.28 o
   4   1  12      422.29      405.70     24.48 o
   5   1  12     1073.86     1094.64     46.97 o
   6   1  12       34.50       11.62     18.58 o
   7   1  12      497.93      535.55     60.58 o
   8   1  12       84.01       58.95     26.24 o
   9   1  12       21.26       24.96     26.96 o
  10   1  12      171.66      188.80     31.57 o
  11   1  12       97.20       98.79     30.76 o
  12   1  12       64.46       24.33     28.38 o
  13   1  12        3.15       52.60     36.67 o
   0   2  12      341.40      377.32     24.61 o
   1   2  12     4092.89     4121.85     53.38 o
   2   2  12     2163.45     2158.90     40.00 o
   3   2  12     1527.46     1409.28     35.61 o
   4   2  12     1086.19     1123.98     28.76 o
   5   2  12        8.97        6.62     13.84 o
   6   2  12     1463.92     1406.19     41.92 o
   7   2  12      327.41      279.58     49.52 o
   8   2  12      284.58      311.50     31.62 o
   9   2  12      157.31      153.50     32.70 o
  10   2  12       92.24       62.04     27.68 o
  11   2  12        0.14      -21.13     27.24 o
  12   2  12       13.11      -12.68     39.07 o
   1   3  12        0.75        3.85      9.01 o
   2   3  12     1102.55     1146.02     24.81 o
   3   3  12       16.43       34.89     11.08 o
   4   3  12      491.74      481.38     20.99 o
   5   3  12     4794.05     4545.89     76.69 o
   6   3  12       79.24       99.95     18.25 o
   7   3  12      782.37      737.41     46.11 o
   8   3  12       20.04       33.51     22.37 o
   9   3  12      150.60      135.41     28.05 o
  10   3  12      223.17      169.65     31.22 o
  11   3  12      351.35      455.80     44.07 o
  12   3  12      248.58      265.60     39.33 o
   0   4  12       52.79       31.22     14.26 o
   1   4  12       96.94       94.02     11.47 o
   2   4  12      120.27      134.68     14.10 o
   3   4  12      278.13      273.44     17.93 o
   4   4  12       17.31       17.00     11.46 o
   5   4  12     1084.28     1003.68     31.46 o
   6   4  12       37.21       16.89     18.87 o
   7   4  12       37.90       71.17     22.21 o
   8   4  12      162.15      116.02     32.18 o
   9   4  12        3.43       14.43     22.72 o
  10   4  12        0.25      -39.86     29.80 o
  11   4  12       19.72       25.88     39.83 o
  12   4  12        1.77      -10.66     40.38 o
   1   5  12     4002.24     3942.51     56.14 o
   2   5  12      897.56      932.49     29.06 o
   3   5  12     1885.64     1845.20     34.57 o
   4   5  12       76.85       65.80     13.01 o
   5   5  12      214.30      220.23     22.21 o
   6   5  12      841.44      773.28     45.35 o
   7   5  12      769.71      749.15     38.70 o
   8   5  12       13.51       27.22     22.31 o
   9   5  12      349.74      326.71     34.75 o
  10   5  12      201.38      248.33     35.07 o
  11   5  12      173.19      201.78     36.17 o
   0   6  12       98.62       71.64     18.11 o
   1   6  12     2258.86     2227.76     41.15 o
   2   6  12       11.61       11.17     12.92 o
   3   6  12       18.90       11.56     19.88 o
   4   6  12      998.84      903.95     34.42 o
   5   6  12      979.48      877.10     36.55 o
   6   6  12      404.01      379.63     30.33 o
   7   6  12       43.06       21.74     23.29 o
   8   6  12      103.56      142.90     35.74 o
   9   6  12      450.49      428.46     37.52 o
  10   6  12       52.12       28.93     30.76 o
  11   6  12      160.49      236.56     37.76 o
   1   7  12      330.91      382.06     50.50 o
   2   7  12       67.88       64.32     25.72 o
   3   7  12     2396.98     2424.62     90.55 o
   4   7  12      800.55      841.39     40.74 o
   5   7  12       21.25       17.92     20.50 o
   6   7  12       85.31       78.46     23.45 o
   7   7  12       15.63       18.67     21.94 o
   8   7  12       20.34       44.57     24.76 o
   9   7  12       24.61       45.81     27.78 o
  10   7  12      270.06      331.39     41.37 o
   0   8  12      568.67      581.12     87.43 o
   1   8  12     1433.64     1407.31     88.39 o
   2   8  12      400.99      308.09     51.30 o
   3   8  12      123.30       47.81     71.19 o
   4   8  12       14.49        8.56     26.09 o
   5   8  12       76.41       87.56     42.25 o
   6   8  12      123.70      113.89     44.72 o
   7   8  12      248.98      299.79     74.68 o
   8   8  12      185.13      227.26     54.32 o
   9   8  12      322.80      527.74    249.70 o
   1   9  12       30.12       77.88     74.40 o
   2   9  12       86.67       77.98     40.41 o
   3   9  12        0.42      -16.91     74.61 o
   4   9  12       14.12       17.40     29.02 o
   5   9  12       24.08      -22.72     62.78 o
   6   9  12       38.10       56.00     45.77 o
   7   9  12      112.64       90.54     49.46 o
   8   9  12        1.45      -17.95     45.35 o
   0  10  12      190.99      194.95     76.46 o
   1  10  12     1004.91      854.24     83.87 o
   2  10  12      119.37      156.82     50.92 o
   3  10  12       51.45       88.47     47.22 o
   4  10  12        4.84      -36.12     41.70 o
   5  10  12        0.04      -11.73     43.49 o
   6  10  12       63.24       50.04     51.86 o
   1  11  12        5.00       13.44     43.00 o
   2  11  12        4.26       -2.53     44.70 o
   3  11  12      353.78      333.17    136.02 o
   4  11  12      125.69      110.98    133.92 o
   1   1  13     1201.17     1275.20     33.26 o
   2   1  13     2438.65     2737.97     47.56 o
   3   1  13      831.64      723.08     27.32 o
   4   1  13     2552.75     2537.87     57.19 o
   5   1  13      405.87      422.51     21.13 o
   6   1  13       68.46       54.81     21.50 o
   7   1  13       38.67       76.63     24.41 o
   8   1  13        5.84       25.91     24.50 o
   9   1  13      477.76      501.53     58.42 o
  10   1  13      749.69      682.43     74.27 o
  11   1  13      300.88      313.88     55.94 o
  12   1  13      519.19      528.86     43.13 o
   0   2  13      918.59      863.51     34.29 o
   1   2  13      449.37      460.32     29.54 o
   2   2  13       15.67       39.72     13.30 o
   3   2  13     1826.78     1938.08     43.12 o
   4   2  13     1679.13     1766.12     44.32 o
   5   2  13      141.00      145.28     21.32 o
   6   2  13      574.60      595.24     29.00 o
   7   2  13      497.91      462.40     36.47 o
   8   2  13     1403.20     1296.58     51.40 o
   9   2  13        1.75       24.71     22.99 o
  10   2  13       52.77       34.90     27.26 o
  11   2  13      138.23      149.62     38.87 o
  12   2  13       12.55       -5.56     30.90 o
   1   3  13      290.51      339.31     18.08 o
   2   3  13       16.63       15.04     10.31 o
   3   3  13      943.38      993.89     27.45 o
   4   3  13     2673.18     2671.91     49.31 o
   5   3  13       17.01       28.90     13.85 o
   6   3  13       72.13       67.60     18.69 o
   7   3  13      158.85      165.36     26.00 o
   8   3  13      913.40      732.51     41.15 o
   9   3  13       16.01      -28.46     21.82 o
  10   3  13      118.86      120.48     30.72 o
  11   3  13      109.80      139.17     36.32 o
  12   3  13      437.90      458.82     85.36 o
   0   4  13      137.34       98.98     17.56 o
   1   4  13     1354.55     1429.40     31.00 o
   2   4  13      859.77      882.14     23.38 o
   3   4  13       97.85       95.72     13.95 o
   4   4  13        0.69       -6.46     11.26 o
   5   4  13      138.31      134.44     14.37 o
   6   4  13      194.80      180.57     24.92 o
   7   4  13     1609.96     1616.13     64.05 o
   8   4  13       67.56       54.58     23.85 o
   9   4  13      189.23      165.34     30.57 o
  10   4  13       90.34       88.79     30.59 o
  11   4  13       10.74       13.54     29.17 o
  12   4  13      118.49      162.49     37.81 o
   1   5  13      150.22      191.87     15.36 o
   2   5  13      622.32      690.93     29.53 o
   3   5  13       86.83       73.04     13.35 o
   4   5  13      110.32      109.66     18.19 o
   5   5  13       13.56       10.62     14.55 o
   6   5  13       61.22      109.06     23.66 o
   7   5  13       11.79       16.80     20.79 o
   8   5  13        0.99       -1.20     21.99 o
   9   5  13       30.12       44.60     26.14 o
  10   5  13      448.58      491.02     41.53 o
  11   5  13       15.88       40.75     31.58 o
   0   6  13      313.96      394.86     36.58 o
   1   6  13      933.33      913.72     36.05 o
   2   6  13       45.84       71.64     22.33 o
   3   6  13        6.31        1.82     17.58 o
   4   6  13       26.07       30.47     17.31 o
   5   6  13       30.15       35.66     17.75 o
   6   6  13     1306.08     1310.08     48.86 o
   7   6  13      542.24      582.13     37.67 o
   8   6  13       43.44       42.36     24.38 o
   9   6  13      119.24      141.12     44.55 o
  10   6  13      188.38      206.49     36.22 o
  11   6  13        1.25       26.03     32.21 o
   1   7  13      672.05      584.67     59.05 o
   2   7  13      248.43      233.12     57.09 o
   3   7  13      373.30      450.91     42.98 o
   4   7  13       16.44       26.04     27.45 o
   5   7  13       72.18      109.63     29.84 o
   6   7  13      103.15      146.61     26.50 o
   7   7  13        6.46        5.60     31.65 o
   8   7  13      141.46      159.36     31.27 o
   9   7  13       61.64       44.35     30.38 o
  10   7  13      322.15      409.16     44.52 o
   0   8  13      879.11      705.21     99.70 o
   1   8  13       58.44       10.71     36.43 o
   2   8  13        4.35       63.11     36.17 o
   3   8  13      159.56      217.20     45.90 o
   4   8  13       42.08       39.54     28.75 o
   5   8  13       47.29       83.43     49.80 o
   6   8  13       52.14       47.36     41.65 o
   7   8  13       55.44       62.29     73.85 o
   8   8  13      208.79      173.40     55.61 o
   9   8  13        8.13      149.42     75.27 o
   1   9  13      359.29      331.79     57.33 o
   2   9  13      677.93      628.82     70.17 o
   3   9  13      213.73      200.31     54.72 o
   4   9  13      142.23      187.57     50.67 o
   5   9  13      233.21      326.07     64.46 o
   6   9  13        4.92      -83.48     41.74 o
   7   9  13        1.66       -8.23     72.01 o
   8   9  13        0.56       18.42     51.89 o
   0  10  13        0.65       22.36     57.79 o
   1  10  13      123.24      117.37     48.23 o
   2  10  13      403.74      351.67     73.10 o
   3  10  13        4.71      -13.17     37.46 o
   4  10  13      151.57       66.02     54.21 o
   5  10  13        5.79       21.04     70.54 o
   6  10  13      141.07       26.12     53.36 o
   1  11  13       50.77       50.58     47.50 o
   2  11  13      347.91      213.60     70.61 o
   3  11  13      136.90      139.89     91.78 o
   0   0  14     2084.54     2256.20     81.14 o
   1   0  14     1711.50     1537.85     52.81 o
   2   0  14     5681.79     5638.75    121.66 o
   3   0  14      333.90      299.47     36.22 o
   4   0  14      280.62      214.95     35.25 o
   5   0  14       53.47       28.74     27.90 o
   6   0  14     2061.25     1736.38     82.69 o
   7   0  14     2499.08     2406.11    102.11 o
   8   0  14      891.53      894.82     68.92 o
   9   0  14       51.96       31.29     36.35 o
  10   0  14       52.36       77.15     44.32 o
  11   0  14      596.72      522.04     57.72 o
  12   0  14      126.26       24.30     42.53 o
   1   1  14     1390.33     1404.09     54.12 o
   2   1  14      627.84      681.07     26.52 o
   3   1  14      106.29       91.34     20.01 o
   4   1  14      251.27      281.52     23.68 o
   5   1  14      472.25      443.95     25.10 o
   6   1  14      199.16      174.71     27.27 o
   7   1  14       47.06       47.92     24.38 o
   8   1  14       38.73       32.05     25.03 o
   9   1  14      192.44      176.61     29.92 o
  10   1  14       14.55       69.44     27.33 o
  11   1  14       74.60       94.94     31.92 o
  12   1  14      163.36      137.61     33.67 o
   0   2  14        8.70      -11.91     16.27 o
   1   2  14     1110.77     1007.85     28.93 o
   2   2  14     1536.21     1632.31     36.51 o
   3   2  14     3335.64     3334.71     60.97 o
   4   2  14       45.35       63.23     13.53 o
   5   2  14      174.79      162.93     19.02 o
   6   2  14     2580.29     2409.95     60.78 o
   7   2  14       84.68       65.38     23.84 o
   8   2  14       30.23       31.09     24.28 o
   9   2  14      121.99      153.43     29.07 o
  10   2  14      243.91      195.74     33.75 o
  11   2  14        2.42        5.42     28.16 o
  12   2  14        0.03      -19.20     30.07 o
   1   3  14      323.65      333.09     24.25 o
   2   3  14     2447.34     2454.52     41.34 o
   3   3  14        0.23        4.29     11.75 o
   4   3  14     1253.98     1266.07     31.87 o
   5   3  14     1816.45     1876.31     80.88 o
   6   3  14       48.44       94.52     22.60 o
   7   3  14      137.93      113.34     25.91 o
   8   3  14       48.16       -3.34     22.51 o
   9   3  14       16.45        4.85     24.66 o
  10   3  14      123.96       64.79     29.40 o
  11   3  14      166.31      170.83     34.96 o
  12   3  14      171.42      143.23     37.10 o
   0   4  14     2171.49     2042.60     57.27 o
   1   4  14       13.00       21.18     12.17 o
   2   4  14      458.27      518.79     19.45 o
   3   4  14      307.23      348.06     24.32 o
   4   4  14      219.36      211.37     16.90 o
   5   4  14      457.40      442.60     24.33 o
   6   4  14      415.17      421.22     31.81 o
   7   4  14      103.74      117.58     28.73 o
   8   4  14       20.28        8.77     22.99 o
   9   4  14       29.73       56.94     26.73 o
  10   4  14       33.02       24.42     28.32 o
  11   4  14        4.44      -19.27     28.01 o
   1   5  14      181.67      167.39     16.48 o
   2   5  14      714.21      708.70     24.86 o
   3   5  14      450.66      419.05     23.15 o
   4   5  14     3580.86     3390.37     66.69 o
   5   5  14      587.01      574.54     28.67 o
   6   5  14       12.13       53.31     21.84 o
   7   5  14      138.79      143.83     27.14 o
   8   5  14       13.81       50.23     24.95 o
   9   5  14      205.29      195.42     32.96 o
  10   5  14      221.34      252.54     36.22 o
  11   5  14       26.96       77.72     33.26 o
   0   6  14       15.48       19.77     22.36 o
   1   6  14      870.93      810.43     36.35 o
   2   6  14      166.86      133.00     26.11 o
   3   6  14      744.83      773.96     38.28 o
   4   6  14        0.06       -8.18     16.48 o
   5   6  14       85.12       79.90     19.06 o
   6   6  14      315.97      331.89     31.12 o
   7   6  14      277.37      263.95     61.70 o
   8   6  14       83.29      133.79     27.88 o
   9   6  14       53.23       58.03     28.70 o
  10   6  14       33.35       10.57     30.70 o
   1   7  14      612.49      573.93     60.18 o
   2   7  14       24.59       10.50     32.17 o
   3   7  14     1516.71     1620.95     60.11 o
   4   7  14      378.72      289.32     43.43 o
   5   7  14       54.94       74.07     32.86 o
   6   7  14      304.03      325.62     37.12 o
   7   7  14        4.58      -12.06     24.25 o
   8   7  14        6.53      -10.94     26.82 o
   9   7  14        0.60       43.88     30.41 o
  10   7  14      203.37      273.19     45.44 o
   0   8  14     1498.66     1530.02    134.08 o
   1   8  14      362.32      329.84     53.96 o
   2   8  14      116.84      108.37     41.36 o
   3   8  14       28.57       26.67     35.84 o
   4   8  14        8.52        7.90     28.19 o
   5   8  14       33.17       17.93     54.46 o
   6   8  14       87.68        4.69     41.36 o
   7   8  14      258.58      301.66     58.08 o
   8   8  14      650.68      749.43     77.16 o
   9   8  14      121.56       35.38    132.92 o
   1   9  14       82.52       14.94     39.63 o
   2   9  14        1.40       50.81     48.83 o
   3   9  14        4.99        9.43     39.21 o
   4   9  14        7.60        4.26     43.13 o
   5   9  14       39.41       37.90     66.95 o
   6   9  14       24.55      -34.41     43.21 o
   7   9  14      162.47      179.69     98.75 o
   0  10  14      480.68      396.72     93.99 o
   1  10  14      290.74      265.39     58.46 o
   2  10  14      427.04      360.92     64.54 o
   3  10  14        0.41       11.69     44.12 o
   4  10  14       48.71       68.38     47.22 o
   5  10  14       17.44       -7.08     48.94 o
   6  10  14      144.46      122.03     61.21 o
   1  11  14       16.39        5.61     43.81 o
   2  11  14       56.60       85.30     54.05 o
   3  11  14      196.18      211.70    101.27 o
   1   1  15      106.97      139.12     14.95 o
   2   1  15      325.70      338.64     23.40 o
   3   1  15     2838.64     2754.76     61.05 o
   4   1  15      406.18      386.02     27.28 o
   5   1  15     1584.81     1591.80     55.18 o
   6   1  15       78.20       92.54     25.75 o
   7   1  15      878.47      903.83     47.59 o
   8   1  15      136.81      131.64     30.24 o
   9   1  15       53.43        7.89     26.78 o
  10   1  15      213.44      135.27     32.13 o
  11   1  15      120.68      120.93     33.63 o
  12   1  15       44.86       -0.96     33.72 o
   0   2  15     4493.16     4861.75    121.37 o
   1   2  15     1420.21     1491.67     42.50 o
   2   2  15      355.73      427.56     23.33 o
   3   2  15       57.22       40.95     14.78 o
   4   2  15      153.74      176.79     19.67 o
   5   2  15      600.64      604.17     25.64 o
   6   2  15       30.97       24.44     20.28 o
   7   2  15      621.53      680.69     45.93 o
   8   2  15     1560.79     1570.06     62.71 o
   9   2  15       63.80       47.47     26.38 o
  10   2  15       15.37       27.96     27.71 o
  11   2  15        0.59       14.66     28.77 o
  12   2  15        0.59        7.17     32.16 o
   1   3  15       46.84       46.90     12.57 o
   2   3  15       52.28       62.99     14.08 o
   3   3  15      814.96      892.48     27.85 o
   4   3  15       17.97       11.10     12.48 o
   5   3  15      527.18      480.43     23.06 o
   6   3  15        1.38        6.56     20.83 o
   7   3  15       37.62       23.03     22.69 o
   8   3  15      203.34      183.67     29.93 o
   9   3  15      263.69      209.64     32.72 o
  10   3  15        4.68      -10.95     26.62 o
  11   3  15      153.39      169.13     35.73 o
  12   3  15       97.81      108.54     36.46 o
   0   4  15      739.21      846.59     38.86 o
   1   4  15     1481.90     1454.26     34.91 o
   2   4  15       36.36       31.23     12.72 o
   3   4  15       50.46       45.65     13.66 o
   4   4  15       48.49       18.42     14.13 o
   5   4  15      104.84       77.66     17.14 o
   6   4  15        3.44       -3.98     20.31 o
   7   4  15      773.50      793.32     42.52 o
   8   4  15      187.25      241.66     31.10 o
   9   4  15      337.51      333.02     36.76 o
  10   4  15        5.99       11.10     28.41 o
  11   4  15       18.30       54.75     31.07 o
   1   5  15     3374.48     3297.86     58.94 o
   2   5  15       10.67        1.36     13.40 o
   3   5  15       48.70       34.47     16.81 o
   4   5  15      383.38      388.62     26.31 o
   5   5  15      374.37      349.66     25.33 o
   6   5  15        0.15      -39.70     19.85 o
   7   5  15       22.92        9.97     22.82 o
   8   5  15       33.28       31.61     24.53 o
   9   5  15       35.36       52.01     28.13 o
  10   5  15      340.51      312.98     42.92 o
  11   5  15        1.62       53.74     34.16 o
   0   6  15     2783.79     2880.68     86.82 o
   1   6  15      866.10      957.90     59.05 o
   2   6  15      268.00      263.29     41.47 o
   3   6  15        6.42      -34.63     25.35 o
   4   6  15      332.48      349.35     42.28 o
   5   6  15       44.36       31.72     27.51 o
   6   6  15       94.95      112.96     26.89 o
   7   6  15      616.08      664.12     53.43 o
   8   6  15       53.19       30.51     26.33 o
   9   6  15      639.27      663.51     51.87 o
  10   6  15       40.98       61.32     32.49 o
   1   7  15      245.45      208.63     45.43 o
   2   7  15      155.57      202.28     44.68 o
   3   7  15      877.52      854.49     54.19 o
   4   7  15      231.06      242.41     35.45 o
   5   7  15       24.12       -6.09     30.54 o
   6   7  15       12.61      -13.36     24.55 o
   7   7  15       36.44        2.67     34.35 o
   8   7  15       26.98       26.79     28.64 o
   9   7  15      255.49      311.70     67.40 o
   0   8  15      290.10      312.69     74.68 o
   1   8  15      106.89      139.32     44.21 o
   2   8  15        1.75      -16.87     32.50 o
   3   8  15       84.80      102.10     33.24 o
   4   8  15       37.47        9.06     29.57 o
   5   8  15      141.61      114.86     52.42 o
   6   8  15       25.67       10.98     44.15 o
   7   8  15      122.36       86.00     51.66 o
   8   8  15       19.12      -17.12     47.69 o
   1   9  15      112.39      170.43     51.29 o
   2   9  15      501.23      396.52     62.87 o
   3   9  15      187.31      217.18     54.07 o
   4   9  15        0.76      -18.26     52.93 o
   5   9  15      359.28      461.52    149.25 o
   6   9  15       31.27       54.15     51.13 o
   7   9  15      130.23      147.52     59.95 o
   0  10  15       86.17       90.59     66.20 o
   1  10  15        4.84       12.12     40.74 o
   2  10  15      266.99      178.97     55.73 o
   3  10  15       25.81        3.18     60.12 o
   4  10  15       52.31       54.23     48.90 o
   5  10  15       28.23      -11.24     58.89 o
   1  11  15      152.55      222.19     81.34 o
   2  11  15       78.43       -2.15     50.75 o
   0   0  16      659.60      700.08     49.38 o
   1   0  16      487.29      513.92     31.35 o
   2   0  16     3113.37     3278.08     88.59 o
   3   0  16      102.12      104.01     28.35 o
   4   0  16     2027.23     2072.89     87.76 o
   5   0  16      838.05      947.99     97.77 o
   6   0  16      516.16      430.85     51.23 o
   7   0  16      696.84      805.60     65.75 o
   8   0  16     1876.44     1677.52    136.51 o
   9   0  16      382.95      340.36     55.59 o
  10   0  16      438.25      460.83     64.62 o
  11   0  16       16.56        9.48     40.17 o
  12   0  16       45.63       80.01     45.79 o
   1   1  16       54.83       63.57     13.62 o
   2   1  16      844.00      783.02     30.07 o
   3   1  16      235.50      276.16     24.47 o
   4   1  16        0.37      -23.60     16.80 o
   5   1  16      342.00      336.92     28.48 o
   6   1  16      694.17      729.07     48.40 o
   7   1  16        8.26       25.83     24.29 o
   8   1  16      386.74      352.69     37.83 o
   9   1  16      155.64      128.76     33.16 o
  10   1  16        5.79      -11.49     27.57 o
  11   1  16       34.57       39.54     30.34 o
  12   1  16        1.04      -18.84     29.41 o
   0   2  16     1513.36     1612.75     51.02 o
   1   2  16      254.14      251.40     20.34 o
   2   2  16     1131.81     1053.15     34.51 o
   3   2  16     1852.44     1877.23     66.59 o
   4   2  16      175.54      185.18     22.85 o
   5   2  16       24.08       -6.31     14.64 o
   6   2  16     1249.27     1277.92     47.62 o
   7   2  16       26.57      -10.23     24.03 o
   8   2  16      186.39      237.84     37.26 o
   9   2  16        6.48       -3.05     25.29 o
  10   2  16       57.29       46.89     29.76 o
  11   2  16       18.66       -1.67     29.06 o
  12   2  16        0.02      -31.90     31.11 o
   1   3  16       88.45       93.03     14.79 o
   2   3  16     2132.80     2130.27     47.06 o
   3   3  16        0.10        9.19     12.84 o
   4   3  16     2364.26     2301.35     45.41 o
   5   3  16      486.20      505.34     24.73 o
   6   3  16       81.53      101.78     24.91 o
   7   3  16       43.20       28.21     24.02 o
   8   3  16       26.02       19.42     24.89 o
   9   3  16       35.14       36.17     26.44 o
  10   3  16      419.78      341.98     48.21 o
  11   3  16        5.32       -6.74     30.38 o
   0   4  16     1511.08     1576.30    101.47 o
   1   4  16      337.67      396.41     23.17 o
   2   4  16       90.97      113.72     14.23 o
   3   4  16        0.77       -9.67     13.09 o
   4   4  16      144.41      104.73     15.90 o
   5   4  16      695.90      621.43     30.00 o
   6   4  16      188.17      208.68     28.36 o
   7   4  16      159.14      122.01     44.70 o
   8   4  16        4.01        4.07     24.21 o
   9   4  16       21.00       31.17     26.65 o
  10   4  16       16.90        0.47     28.37 o
  11   4  16        5.38      -47.83     29.51 o
   1   5  16      109.88      118.43     19.70 o
   2   5  16      433.46      484.24     31.42 o
   3   5  16      187.64      228.76     23.43 o
   4   5  16     2662.83     2671.23     60.29 o
   5   5  16       16.00       29.32     17.74 o
   6   5  16      410.87      335.87     33.11 o
   7   5  16        0.51        0.36     23.50 o
   8   5  16      111.63      178.82     30.92 o
   9   5  16       31.25       50.32     28.30 o
  10   5  16      201.64      244.74     38.13 o
  11   5  16        0.00       52.75     34.92 o
   0   6  16     3487.65     3596.60    132.59 o
   1   6  16       83.01       85.89     34.66 o
   2   6  16       62.27       43.68     23.78 o
   3   6  16     1660.49     1582.59     54.35 o
   4   6  16      117.04      138.48     21.74 o
   5   6  16        9.90       47.08     23.70 o
   6   6  16       36.98       64.70     25.62 o
   7   6  16       44.35       76.92     33.80 o
   8   6  16      176.69      220.77     33.45 o
   9   6  16       21.27       71.01     31.08 o
  10   6  16       47.28       60.78     35.24 o
   1   7  16       18.34       -8.46     32.81 o
   2   7  16      378.08      383.92     53.11 o
   3   7  16      441.07      378.17     42.69 o
   4   7  16      115.59       94.26     39.05 o
   5   7  16        0.79       10.63     31.97 o
   6   7  16      738.24      834.76     50.12 o
   7   7  16        5.36      -33.15     25.86 o
   8   7  16      101.77       93.86     36.31 o
   9   7  16       22.36       40.25     37.64 o
   0   8  16     1176.15     1158.84    121.46 o
   1   8  16       64.39       34.82     36.91 o
   2   8  16      209.64      191.29     47.43 o
   3   8  16       29.21        6.47     30.64 o
   4   8  16      129.39       79.18     44.63 o
   5   8  16        6.76       16.15     42.13 o
   6   8  16      238.81      326.34     60.30 o
   7   8  16        3.79       25.51     48.38 o
   8   8  16      619.47      753.76    268.61 o
   1   9  16        6.93      -62.77     31.39 o
   2   9  16        7.44        1.12     40.03 o
   3   9  16       26.44        7.70     32.17 o
   4   9  16        7.09       12.85     89.43 o
   5   9  16        6.80       59.14     51.61 o
   6   9  16       12.05      -60.20     47.58 o
   7   9  16        0.48      -18.01     87.03 o
   0  10  16     1247.62     1182.74    138.56 o
   1  10  16       52.44      166.84     52.68 o
   2  10  16       84.96      110.43    125.02 o
   3  10  16        3.12      -22.95     47.66 o
   4  10  16        0.17       17.54     51.27 o
   5  10  16      119.91      181.97     59.89 o
   1   1  17       10.98       -0.51     12.14 o
   2   1  17       27.30       40.69     15.44 o
   3   1  17     2323.19     2221.71     57.03 o
   4   1  17        6.46       13.37     18.08 o
   5   1  17     3177.80     3120.41     72.20 o
   6   1  17      166.73      162.65     44.30 o
   7   1  17     1096.50     1021.52     52.63 o
   8   1  17       39.81       42.26     27.30 o
   9   1  17      126.98      146.41     34.50 o
  10   1  17       27.98       27.97     28.96 o
  11   1  17      306.38      369.19     43.01 o
  12   1  17        3.29       46.51     34.26 o
   0   2  17     1913.59     2068.81     59.64 o
   1   2  17      135.19      158.75     19.22 o
   2   2  17      409.70      385.21     34.72 o
   3   2  17       86.45       56.70     19.10 o
   4   2  17        0.53        9.69     18.16 o
   5   2  17      970.52      908.35     34.04 o
   6   2  17       47.48       43.82     25.28 o
   7   2  17      367.71      375.61     48.31 o
   8   2  17      203.51      201.75     32.20 o
   9   2  17       69.74       22.44     27.16 o
  10   2  17        0.01      -12.30     27.61 o
  11   2  17      110.39       43.41     33.62 o
  12   2  17       19.37       46.68     34.98 o
   1   3  17     1512.36     1411.03     38.23 o
   2   3  17      562.16      596.71     28.04 o
   3   3  17      911.88      896.69     33.95 o
   4   3  17     1461.48     1388.64     39.25 o
   5   3  17      422.97      425.25     26.74 o
   6   3  17      172.93      186.93     28.24 o
   7   3  17       20.69       58.86     25.12 o
   8   3  17        0.12      -24.96     23.91 o
   9   3  17        3.28        4.20     26.47 o
  10   3  17      169.42      119.84     33.51 o
  11   3  17      202.31      177.73     44.72 o
   0   4  17      392.84      385.23     37.00 o
   1   4  17     2927.55     3145.04     55.69 o
   2   4  17       94.27       87.84     16.28 o
   3   4  17      149.04      137.08     19.43 o
   4   4  17        0.80      -14.46     16.12 o
   5   4  17      732.02      669.26     32.07 o
   6   4  17       14.65      -12.96     30.69 o
   7   4  17      285.48      272.14     31.75 o
   8   4  17        0.14      -16.15     28.97 o
   9   4  17       60.82       80.47     31.10 o
  10   4  17        4.67      -17.74     29.34 o
  11   4  17        3.76      -31.29     31.11 o
   1   5  17      540.80      606.56     31.11 o
   2   5  17        0.33       12.08     17.00 o
   3   5  17        0.29      -12.48     16.71 o
   4   5  17      174.85      195.22     23.54 o
   5   5  17       11.49       15.19     21.53 o
   6   5  17        0.97       12.51     22.44 o
   7   5  17        1.42       22.13     23.82 o
   8   5  17       49.24      107.04     29.84 o
   9   5  17       37.02       84.75     31.54 o
  10   5  17       15.19       11.92     41.23 o
   0   6  17        4.18       14.89     30.95 o
   1   6  17      490.46      501.25     45.28 o
   2   6  17      166.29      162.65     26.70 o
   3   6  17      128.98      141.67     26.58 o
   4   6  17       21.32       13.83     19.54 o
   5   6  17      563.59      562.52     48.65 o
   6   6  17       40.97       44.38     24.93 o
   7   6  17      420.74      463.38     39.59 o
   8   6  17       15.41       -9.95     26.63 o
   9   6  17      629.72      699.47     49.05 o
  10   6  17        1.50       12.32     32.56 o
   1   7  17       82.83       67.53     58.66 o
   2   7  17        2.12      -36.42     31.24 o
   3   7  17      466.10      558.18     61.12 o
   4   7  17        6.81       -5.54     27.29 o
   5   7  17        3.00       23.48     40.15 o
   6   7  17      130.17      144.16     37.21 o
   7   7  17       82.36       41.02     65.59 o
   8   7  17       11.64      -33.42     44.84 o
   9   7  17      224.68      206.77     45.86 o
   0   8  17        1.60      -24.04     47.90 o
   1   8  17        5.34      -56.90     29.35 o
   2   8  17       16.38      -17.70     34.76 o
   3   8  17       80.16      158.16     36.90 o
   4   8  17        2.68      -12.25     64.46 o
   5   8  17       49.50       23.95     45.21 o
   6   8  17       92.76       60.76    108.56 o
   7   8  17       82.85       84.55     74.06 o
   8   8  17       37.44       14.63     52.34 o
   1   9  17       58.43       -3.23     37.87 o
   2   9  17       51.23       29.84     41.38 o
   3   9  17      690.58      701.36     60.38 o
   4   9  17       42.76       43.48     48.83 o
   5   9  17      142.69      131.26     55.00 o
   6   9  17        0.01      -51.07     50.19 o
   0  10  17       40.54       23.62     63.95 o
   1  10  17       31.28        0.58     44.96 o
   2  10  17      264.57      225.26     57.30 o
   3  10  17        2.53      -22.73     49.00 o
   4  10  17       12.21        0.89     58.33 o
   0   0  18      111.83      132.25     34.13 o
   1   0  18       12.51        0.97     17.97 o
   2   0  18     5603.00     5530.35    129.79 o
   3   0  18      296.20      347.53     36.01 o
   4   0  18     2529.19     2565.54    152.58 o
   5   0  18      818.55      826.16     64.24 o
   6   0  18     2348.87     2219.49    143.92 o
   7   0  18        0.18      -43.63     33.60 o
   8   0  18      104.96      134.16     46.74 o
   9   0  18      140.28       88.46     67.04 o
  10   0  18      362.11      335.57    137.67 o
  11   0  18      172.65      202.10     58.29 o
  12   0  18      158.27      279.59     71.69 o
   1   1  18      635.78      789.27     30.79 o
   2   1  18     2270.46     2250.22     49.05 o
   3   1  18      551.87      594.47     33.69 o
   4   1  18       31.66       24.76     19.80 o
   5   1  18       85.96       96.86     23.91 o
   6   1  18       79.35       92.86     24.73 o
   7   1  18      138.37       96.51     29.99 o
   8   1  18        3.36       30.50     27.85 o
   9   1  18       21.54        1.85     38.22 o
  10   1  18       43.96       45.93     29.91 o
  11   1  18       16.04        8.70     31.73 o
   0   2  18     6703.97     6604.62    126.06 o
   1   2  18        0.46       -3.27     14.35 o
   2   2  18      480.67      519.56     27.84 o
   3   2  18       79.23       92.74     21.38 o
   4   2  18        5.59       -8.21     18.47 o
   5   2  18      285.63      266.63     23.72 o
   6   2  18      341.43      318.92     35.32 o
   7   2  18        1.51      -26.34     23.86 o
   8   2  18      362.91      354.08     57.85 o
   9   2  18       80.64      126.63     31.99 o
  10   2  18        3.90      -38.51     27.84 o
  11   2  18        5.11      -25.00     30.59 o
   1   3  18        0.05       10.23     15.62 o
   2   3  18     1398.63     1345.41     38.10 o
   3   3  18       48.12       44.44     17.82 o
   4   3  18     1558.99     1670.07     44.05 o
   5   3  18       24.88       22.57     17.78 o
   6   3  18      219.87      221.25     30.19 o
   7   3  18      246.35      241.36     32.27 o
   8   3  18        9.09       -9.93     25.77 o
   9   3  18       10.77       19.43     28.83 o
  10   3  18      285.64      393.78     42.80 o
  11   3  18       28.31       47.76     33.44 o
   0   4  18      141.38      128.31     29.72 o
   1   4  18        8.56       -1.89     15.35 o
   2   4  18       36.74       61.41     15.67 o
   3   4  18       98.08      122.03     19.88 o
   4   4  18     1215.08     1189.41     42.42 o
   5   4  18       51.04       24.97     22.95 o
   6   4  18      430.01      415.98     36.30 o
   7   4  18       36.76       38.35     26.52 o
   8   4  18       53.12       17.66     36.53 o
   9   4  18       54.34       90.01     30.95 o
  10   4  18       20.59       41.72     32.20 o
  11   4  18        1.69       47.76     34.34 o
   1   5  18       58.51       44.10     18.75 o
   2   5  18      554.85      564.63     31.90 o
   3   5  18        3.50       35.05     18.63 o
   4   5  18      947.76      958.06     39.46 o
   5   5  18       67.97       51.47     24.29 o
   6   5  18      475.90      495.71     38.80 o
   7   5  18        0.22        7.92     25.19 o
   8   5  18        0.01       20.57     27.30 o
   9   5  18       10.19      -11.30     33.46 o
  10   5  18      486.90      521.26     65.91 o
   0   6  18     4445.73     4569.77    227.82 o
   1   6  18        0.01       14.69     25.77 o
   2   6  18       63.24       52.51     25.22 o
   3   6  18      161.92      177.96     27.73 o
   4   6  18       47.01       41.54     20.53 o
   5   6  18      397.74      341.93     42.00 o
   6   6  18       32.01       29.83     25.78 o
   7   6  18        0.48       10.34     26.12 o
   8   6  18       96.98      109.88     32.57 o
   9   6  18      109.33      133.76     35.84 o
   1   7  18      144.21       95.22     41.80 o
   2   7  18      541.77      572.78     65.03 o
   3   7  18       30.35       33.18     31.22 o
   4   7  18       52.96      111.49     85.47 o
   5   7  18       16.07       17.77     44.29 o
   6   7  18      881.26      976.46     63.22 o
   7   7  18       13.83       13.45     34.54 o
   8   7  18       79.33       85.82     39.51 o
   9   7  18        7.97       59.78     39.48 o
   0   8  18      647.94      619.60    100.19 o
   1   8  18        1.16      -49.95     32.47 o
   2   8  18       16.49        7.99     50.23 o
   3   8  18        0.98       -0.11     30.62 o
   4   8  18       19.63       78.15     49.54 o
   5   8  18        0.11       -7.06     44.07 o
   6   8  18      490.48      590.61    121.78 o
   7   8  18       86.99      145.20     88.05 o
   1   9  18       49.09       64.75     43.57 o
   2   9  18        0.23      -15.30     40.92 o
   3   9  18        6.56       20.68     34.83 o
   4   9  18       45.43      -19.37     57.80 o
   5   9  18      109.22       52.81     54.53 o
   6   9  18       31.86       54.16     65.39 o
   0  10  18      490.23      488.36    103.90 o
   1  10  18        4.12      -39.22     42.83 o
   2  10  18      106.37      153.58     60.99 o
   3  10  18        3.01      -35.41     46.85 o
   4  10  18       28.74      -10.62     53.94 o
   1   1  19     2186.39     2215.49     46.07 o
   2   1  19      869.08      894.29     33.02 o
   3   1  19      208.22      254.07     26.64 o
   4   1  19      294.67      306.46     29.66 o
   5   1  19      668.13      685.51     38.53 o
   6   1  19        0.03      -25.65     21.61 o
   7   1  19        5.03       -4.85     35.01 o
   8   1  19       16.72      -14.20     26.67 o
   9   1  19      222.00      165.28     36.80 o
  10   1  19        1.29      -55.06     27.53 o
  11   1  19      431.78      477.06     62.59 o
   0   2  19      513.23      568.65     36.23 o
   1   2  19      304.66      290.53     22.47 o
   2   2  19      172.97      232.86     22.87 o
   3   2  19      176.05      128.30     23.93 o
   4   2  19        3.99      -14.84     19.20 o
   5   2  19     1628.70     1643.80     54.50 o
   6   2  19       23.37       18.25     24.97 o
   7   2  19      291.11      274.89     37.59 o
   8   2  19        9.07      -11.53     26.04 o
   9   2  19       43.05       60.87     29.76 o
  10   2  19        2.32      -24.97     29.79 o
  11   2  19       21.69       75.94     34.73 o
   1   3  19     1043.36     1031.72     37.93 o
   2   3  19      761.25      723.60     30.45 o
   3   3  19     1617.28     1488.31     45.48 o
   4   3  19      469.89      470.58     29.55 o
   5   3  19       68.75       97.74     21.53 o
   6   3  19      167.01      155.75     29.19 o
   7   3  19       69.02       96.27     30.70 o
   8   3  19       83.68       40.46     28.54 o
   9   3  19       13.05      -20.85     27.67 o
  10   3  19       48.51       42.31     31.95 o
  11   3  19      175.13      169.98     39.75 o
   0   4  19     2097.16     2124.28     81.25 o
   1   4  19     2171.35     2283.72     52.88 o
   2   4  19        8.86       14.99     15.75 o
   3   4  19       25.65       40.54     26.40 o
   4   4  19        0.31        7.35     18.84 o
   5   4  19        5.49       31.19     24.02 o
   6   4  19        3.09        8.35     26.30 o
   7   4  19     1009.33     1051.71     64.58 o
   8   4  19      214.08      234.71     35.42 o
   9   4  19       22.01       32.15     30.45 o
  10   4  19       27.16       42.46     32.56 o
   1   5  19       54.19       52.28     20.36 o
   2   5  19      319.56      329.91     35.62 o
   3   5  19        2.91      -35.16     17.58 o
   4   5  19       10.02       28.12     24.86 o
   5   5  19        7.41       -0.64     23.34 o
   6   5  19        0.43      -32.62     23.82 o
   7   5  19      187.21      231.07     44.54 o
   8   5  19       67.03       72.81     30.72 o
   9   5  19        5.57       33.00     31.23 o
  10   5  19        9.60       51.63     34.65 o
   0   6  19       19.28       54.77     58.28 o
   1   6  19       49.17       83.58     38.84 o
   2   6  19       56.73       54.21     25.68 o
   3   6  19      492.21      470.01     41.75 o
   4   6  19       98.21       21.19     21.15 o
   5   6  19      506.61      515.99     40.01 o
   6   6  19      104.52      153.05     29.99 o
   7   6  19      435.11      421.02     40.77 o
   8   6  19      134.29      122.11     34.46 o
   9   6  19      330.21      387.46     44.63 o
   1   7  19        8.96      -11.76     35.03 o
   2   7  19      246.97      213.47     58.34 o
   3   7  19      354.82      412.92     67.51 o
   4   7  19       12.37       24.32     43.68 o
   5   7  19       50.10        0.01     47.19 o
   6   7  19      177.13      183.04     41.17 o
   7   7  19        0.01        7.81     34.85 o
   8   7  19        6.89       12.01     38.48 o
   0   8  19      106.46       87.33     61.47 o
   1   8  19        9.17        8.43     36.80 o
   2   8  19       49.70      111.34     36.15 o
   3   8  19       17.07       69.82     35.85 o
   4   8  19       11.55      123.62     51.96 o
   5   8  19        7.95       15.44     47.37 o
   6   8  19       13.48       45.99     53.72 o
   7   8  19      158.73      216.00     68.86 o
   1   9  19      238.24      278.55     59.76 o
   2   9  19      135.32      229.75     68.46 o
   3   9  19      238.31      385.05    158.66 o
   4   9  19        7.65       30.62     50.69 o
   5   9  19      132.49      168.03     61.13 o
   0  10  19       14.90      -37.88     58.35 o
   1  10  19       22.30       48.26     47.93 o
   2  10  19       16.56       53.84     50.46 o
   3  10  19       57.93       87.96     55.95 o
   0   0  20       53.65       32.11     39.13 o
   1   0  20       28.81        9.46     19.90 o
   2   0  20     2898.49     3057.84     93.00 o
   3   0  20       54.66       85.86     29.38 o
   4   0  20      623.29      528.04     49.47 o
   5   0  20       15.18       -4.91     28.92 o
   6   0  20     3362.43     3235.87    129.48 o
   7   0  20     1673.50     1508.95     92.96 o
   8   0  20      109.25       79.34     46.17 o
   9   0  20        0.02      -30.26     41.09 o
  10   0  20       53.93       33.77     48.82 o
  11   0  20       68.49       80.39     75.64 o
   1   1  20       56.52       76.62     16.67 o
   2   1  20        3.98       31.40     16.24 o
   3   1  20       38.39       19.55     18.82 o
   4   1  20      409.28      474.99     34.46 o
   5   1  20        4.33        7.89     23.23 o
   6   1  20       34.11       39.30     28.16 o
   7   1  20       63.71        7.22     26.35 o
   8   1  20       17.18       10.48     29.08 o
   9   1  20        1.60       10.45     30.66 o
  10   1  20        1.70        7.68     30.99 o
  11   1  20      112.68      146.75     39.27 o
   0   2  20      630.80      697.31     58.82 o
   1   2  20       22.83       26.37     16.93 o
   2   2  20     1632.57     1650.19     52.96 o
   3   2  20     1569.34     1559.42     52.52 o
   4   2  20       21.84       34.05     22.11 o
   5   2  20     1346.28     1502.26     54.78 o
   6   2  20      196.91      180.29     33.26 o
   7   2  20       32.85       35.28     28.77 o
   8   2  20      184.70      191.86     40.30 o
   9   2  20        2.89      -18.62     27.74 o
  10   2  20        7.52      -24.84     30.20 o
  11   2  20       48.38       89.38     36.69 o
   1   3  20       28.51       29.96     17.88 o
   2   3  20      598.92      684.71     33.60 o
   3   3  20      268.19      243.72     25.22 o
   4   3  20     1425.06     1359.61     66.14 o
   5   3  20       74.31      127.34     24.45 o
   6   3  20        0.03       -3.31     24.63 o
   7   3  20       53.77       47.75     29.95 o
   8   3  20       18.45       26.36     28.50 o
   9   3  20       16.00      -12.17     36.68 o
  10   3  20       56.28       64.20     34.62 o
   0   4  20      110.77       59.85     32.30 o
   1   4  20        0.26       24.90     18.16 o
   2   4  20       25.73       25.35     17.11 o
   3   4  20      329.70      392.96     45.80 o
   4   4  20      226.22      221.37     26.17 o
   5   4  20      185.48      155.12     30.09 o
   6   4  20        2.74      -19.37     23.76 o
   7   4  20        0.94       -1.25     25.36 o
   8   4  20        0.37      -15.51     27.38 o
   9   4  20       50.67       43.58     31.60 o
  10   4  20      127.21       86.58     34.96 o
   1   5  20      362.55      406.86     30.87 o
   2   5  20     1032.46      980.15     46.91 o
   3   5  20      255.02      281.26     28.23 o
   4   5  20      745.89      755.79     68.78 o
   5   5  20       30.50       18.07     25.78 o
   6   5  20       98.71      126.08     30.61 o
   7   5  20        2.55      -23.07     25.95 o
   8   5  20        0.28       27.42     41.76 o
   9   5  20       68.86       59.29     32.45 o
  10   5  20      216.40      259.89     43.48 o
   0   6  20     1191.81     1167.81    119.78 o
   1   6  20        4.83       34.83     35.81 o
   2   6  20      223.75      176.52     32.28 o
   3   6  20        0.00      -27.45     23.97 o
   4   6  20        0.42      -12.07     27.64 o
   5   6  20        0.80       14.85     27.35 o
   6   6  20       94.99       98.99     29.80 o
   7   6  20       58.83       43.75     30.38 o
   8   6  20       31.44       45.97     35.75 o
   9   6  20      110.46       97.74     40.01 o
   1   7  20      145.50      146.79     46.45 o
   2   7  20       87.14       71.45     35.60 o
   3   7  20      355.25      349.42     46.33 o
   4   7  20      259.07      250.81     59.44 o
   5   7  20       26.53       49.63     58.54 o
   6   7  20      171.52      198.66     42.41 o
   7   7  20        0.46       12.05     37.17 o
   8   7  20       14.92        6.10     38.29 o
   0   8  20      315.31      460.15     90.69 o
   1   8  20      102.19       48.48     43.58 o
   2   8  20       67.21       33.61     34.92 o
   3   8  20       79.63       34.35     35.80 o
   4   8  20        1.02       56.56     48.59 o
   5   8  20       19.75       45.20     51.97 o
   6   8  20      451.88      418.31     75.89 o
   7   8  20      115.00       76.28    101.20 o
   1   9  20       70.66       -5.00     42.35 o
   2   9  20       13.54       20.49     56.72 o
   3   9  20       32.95       90.01     50.28 o
   4   9  20       32.87        3.69     51.95 o
   5   9  20       14.26      -28.58     51.67 o
   0  10  20      158.89      205.95     84.59 o
   1  10  20      196.97      245.42     62.99 o
   2  10  20      166.73      267.91     63.32 o
   1   1  21     2748.34     2742.28     54.39 o
   2   1  21        3.34      -17.42     17.97 o
   3   1  21      365.63      373.74     29.48 o
   4   1  21     2102.08     1990.59     61.46 o
   5   1  21        5.14       -3.70     22.58 o
   6   1  21       41.20      -11.19     37.44 o
   7   1  21        2.49       13.40     28.34 o
   8   1  21       10.67       -3.16     29.98 o
   9   1  21      119.18      135.77     37.55 o
  10   1  21       27.70       26.64     33.31 o
  11   1  21       49.85       98.25     37.85 o
   0   2  21      163.75      189.37     45.76 o
   1   2  21      327.63      352.29     35.11 o
   2   2  21      121.57      133.46     22.96 o
   3   2  21      267.37      247.72     28.70 o
   4   2  21        1.69      -22.02     21.11 o
   5   2  21      840.93      888.99     80.78 o
   6   2  21      224.40      242.75     54.57 o
   7   2  21      192.96      175.15     35.27 o
   8   2  21      289.95      305.29     53.97 o
   9   2  21       23.92       33.21     30.94 o
  10   2  21       13.12       -0.22     32.00 o
   1   3  21      346.69      343.97     26.22 o
   2   3  21      805.08      838.32     37.65 o
   3   3  21      262.56      251.13     26.53 o
   4   3  21        9.79        5.22     24.23 o
   5   3  21      198.93      258.09     45.48 o
   6   3  21      174.51      138.30     49.88 o
   7   3  21        2.93       10.51     26.86 o
   8   3  21       41.79       25.11     28.92 o
   9   3  21      160.44       85.89     34.56 o
  10   3  21       13.69       -2.68     34.75 o
   0   4  21       45.91       23.76     25.39 o
   1   4  21      909.93      887.77     38.15 o
   2   4  21     1980.58     2101.54     56.50 o
   3   4  21       49.68      109.82     23.47 o
   4   4  21       20.72        8.71     19.87 o
   5   4  21      112.22      125.53     30.06 o
   6   4  21       73.54      106.86     30.07 o
   7   4  21      514.84      588.07     47.91 o
   8   4  21       54.63      107.32     32.53 o
   9   4  21       19.06       13.68     31.64 o
  10   4  21       65.87       66.15     35.32 o
   1   5  21       19.64       30.25     23.64 o
   2   5  21      361.80      356.95     44.38 o
   3   5  21      205.78      191.15     37.75 o
   4   5  21      107.40      111.59     24.73 o
   5   5  21       49.59       79.62     27.94 o
   6   5  21       66.27       56.71     28.84 o
   7   5  21      540.68      558.93     45.18 o
   8   5  21        0.00       -9.63     29.57 o
   9   5  21       51.44       42.29     34.05 o
   0   6  21     1014.34      956.92    113.05 o
   1   6  21       44.57       -9.91     30.83 o
   2   6  21       13.90      -14.86     29.90 o
   3   6  21       89.96       90.12     30.29 o
   4   6  21       14.97      -25.88     25.54 o
   5   6  21       64.19       73.02     31.14 o
   6   6  21      208.76      189.49     50.88 o
   7   6  21      348.74      464.11     54.41 o
   8   6  21      101.71      114.55     49.48 o
   1   7  21        4.05      -24.61     51.74 o
   2   7  21      331.98      270.74     44.57 o
   3   7  21       63.68       32.59     34.60 o
   4   7  21       63.55      118.63     53.17 o
   5   7  21       60.67      -57.47     46.69 o
   6   7  21       77.17       39.86     51.05 o
   7   7  21        3.36      -22.24     38.03 o
   0   8  21        4.32      -70.96     45.35 o
   1   8  21       40.76       36.80     39.83 o
   2   8  21       41.70      -16.09     34.29 o
   3   8  21        0.90       14.23     45.50 o
   4   8  21        7.88       32.74     50.26 o
   5   8  21        1.97       -0.99     52.04 o
   6   8  21      320.91      432.20    173.17 o
   1   9  21       29.71       59.83     84.94 o
   2   9  21       76.37       76.15     40.14 o
   3   9  21       37.19      -31.00     48.51 o
   4   9  21      213.85      218.61     64.44 o
   0   0  22     1287.35     1252.38     78.32 o
   1   0  22      886.87      928.21     77.95 o
   2   0  22       23.62       53.29     30.36 o
   3   0  22      716.01      673.16     51.69 o
   4   0  22       79.97       27.26     31.66 o
   5   0  22      273.86      226.85     75.44 o
   6   0  22       19.04      -33.31     30.25 o
   7   0  22      974.04     1134.75     86.47 o
   8   0  22      615.44      575.59     71.65 o
   9   0  22      291.32      350.05     65.69 o
  10   0  22       61.48      -29.71     48.06 o
   1   1  22       44.56       55.23     17.48 o
   2   1  22      545.88      525.71     36.26 o
   3   1  22       21.45       49.05     21.51 o
   4   1  22       89.11      145.21     27.07 o
   5   1  22       45.33       46.97     27.53 o
   6   1  22       15.23       16.51     27.69 o
   7   1  22       14.12        4.50     31.60 o
   8   1  22       16.10       60.16     33.52 o
   9   1  22       32.11       28.89     33.02 o
  10   1  22        8.42       60.60     35.48 o
   0   2  22     1392.93     1207.40     54.30 o
   1   2  22       99.34       93.75     20.78 o
   2   2  22      245.81      303.21     25.98 o
   3   2  22      579.91      612.15     40.74 o
   4   2  22       18.91       23.59     23.38 o
   5   2  22       94.61      124.85     32.01 o
   6   2  22        7.12       24.07     28.12 o
   7   2  22      446.80      471.62     46.04 o
   8   2  22      139.68      158.95     38.38 o
   9   2  22        3.96       40.30     33.21 o
  10   2  22       53.22      101.66     47.65 o
   1   3  22     1768.26     1724.59     53.34 o
   2   3  22      473.17      491.21     32.45 o
   3   3  22       87.01       78.70     24.18 o
   4   3  22      881.50      870.83     43.51 o
   5   3  22      103.49      150.76     39.09 o
   6   3  22        5.06      -18.29     25.47 o
   7   3  22       21.47       45.69     30.00 o
   8   3  22       12.40       11.49     30.10 o
   9   3  22      156.19      125.85     36.45 o
  10   3  22        6.68        4.22     33.69 o
   0   4  22      337.59      415.10     39.76 o
   1   4  22       35.24       43.67     20.85 o
   2   4  22        8.75       54.26     20.53 o
   3   4  22      765.21      703.05     38.30 o
   4   4  22        9.15       -4.42     25.79 o
   5   4  22      109.32      122.67     29.73 o
   6   4  22        1.26        7.70     26.97 o
   7   4  22        6.42       -8.97     28.65 o
   8   4  22       58.30       10.75     30.14 o
   9   4  22        1.29       -2.91     31.59 o
   1   5  22        2.27      -11.64     31.30 o
   2   5  22       71.97      111.93     28.80 o
   3   5  22      616.10      653.57     56.54 o
   4   5  22      351.73      412.41     38.30 o
   5   5  22      395.44      414.90     43.66 o
   6   5  22      201.76      211.77     35.60 o
   7   5  22       12.33       -8.82     29.04 o
   8   5  22       26.04      -29.15     32.11 o
   9   5  22      410.04      444.76     48.24 o
   0   6  22       49.91       75.03     62.62 o
   1   6  22       70.92       19.00     33.69 o
   2   6  22      368.61      342.58     47.16 o
   3   6  22        9.37       33.28     32.92 o
   4   6  22       26.24       20.61     32.33 o
   5   6  22        0.00       -7.82     30.83 o
   6   6  22       47.43       74.80     32.95 o
   7   6  22        0.70      -21.38     32.40 o
   8   6  22       26.51      -16.07     35.81 o
   1   7  22       69.70       36.36     54.15 o
   2   7  22       26.91      -24.10     32.47 o
   3   7  22      123.20      157.38     42.10 o
   4   7  22      271.04      225.47     60.12 o
   5   7  22       44.27       16.03     52.89 o
   6   7  22      175.11      140.49     44.20 o
   7   7  22      115.02       97.70     68.44 o
   0   8  22       10.76      -15.94     52.53 o
   1   8  22      151.87      228.53     54.69 o
   2   8  22      114.34      122.10     40.16 o
   3   8  22      127.07       54.90     52.88 o
   4   8  22       29.66       -7.89     48.57 o
   5   8  22        0.03       22.61     66.79 o
   6   8  22      234.49      258.95     71.94 o
   1   9  22       92.10       98.21     73.36 o
   2   9  22       21.59      147.60     57.15 o
   3   9  22        6.44      -25.55     88.38 o
   1   1  23        0.65       -9.32     18.56 o
   2   1  23       89.06       74.69     27.07 o
   3   1  23      628.80      621.04     55.09 o
   4   1  23     2732.10     2809.19     69.90 o
   5   1  23       60.65       65.25     27.40 o
   6   1  23        6.46        5.44     28.27 o
   7   1  23       91.08       56.93     31.79 o
   8   1  23        0.98       -6.62     31.26 o
   9   1  23       67.31      120.98     41.24 o
  10   1  23      110.29       88.07     41.85 o
   0   2  23       39.57       57.39     26.55 o
   1   2  23       30.16       21.06     21.64 o
   2   2  23       61.63       41.43     28.85 o
   3   2  23        4.70       21.23     22.16 o
   4   2  23       70.47       36.63     28.27 o
   5   2  23       11.31      -11.87     27.46 o
   6   2  23       63.12       38.40     30.44 o
   7   2  23      127.41      102.53     45.03 o
   8   2  23      423.89      522.44     50.50 o
   9   2  23        0.09        0.07     30.69 o
  10   2  23        6.95      -62.64     31.32 o
   1   3  23      252.64      294.97     31.20 o
   2   3  23      384.64      386.53     29.40 o
   3   3  23      130.24       59.40     25.73 o
   4   3  23        3.21       14.83     31.55 o
   5   3  23        9.97      -19.43     26.37 o
   6   3  23      314.81      310.63     39.80 o
   7   3  23       86.94       33.79     31.30 o
   8   3  23      160.91      159.13     36.95 o
   9   3  23       64.75      103.86     35.49 o
  10   3  23       17.86       39.82     36.35 o
   0   4  23      421.98      466.11     42.31 o
   1   4  23      149.26      159.43     25.48 o
   2   4  23     1544.32     1609.41     54.44 o
   3   4  23       11.15      -21.10     21.03 o
   4   4  23       26.85       41.41     24.85 o
   5   4  23      322.70      303.66     37.43 o
   6   4  23       64.45       71.58     34.74 o
   7   4  23        5.11       18.64     30.03 o
   8   4  23        0.15       -7.93     31.46 o
   9   4  23      111.72       98.31     39.38 o
   1   5  23       29.30       38.64     27.99 o
   2   5  23       63.82       29.04     29.25 o
   3   5  23        5.57       -1.27     22.21 o
   4   5  23      155.88      195.56     34.25 o
   5   5  23        0.02       -2.56     26.22 o
   6   5  23      223.39      190.21     37.19 o
   7   5  23      105.98      101.28     34.30 o
   8   5  23        1.22      -25.69     31.09 o
   0   6  23      913.58      939.33    116.41 o
   1   6  23      105.14       89.83     37.89 o
   2   6  23       17.36       17.73     33.15 o
   3   6  23       13.92       10.57     33.65 o
   4   6  23        0.05        9.05     34.40 o
   5   6  23        4.31      -37.71     33.43 o
   6   6  23      406.04      378.05     63.34 o
   7   6  23       55.11       25.58     47.11 o
   8   6  23      132.34       64.45     44.71 o
   1   7  23        0.09      -16.72     32.87 o
   2   7  23      128.84      130.66     40.11 o
   3   7  23       44.98      -39.43     69.77 o
   4   7  23      115.62       16.56     51.26 o
   5   7  23        3.18       -5.34     52.24 o
   6   7  23       56.87      -49.00     53.24 o
   7   7  23       42.70       31.52     42.00 o
   0   8  23       40.98      -38.41     57.79 o
   1   8  23       11.26      -16.43     35.46 o
   2   8  23        1.51       47.04     37.25 o
   3   8  23       12.48      -11.04     51.56 o
   4   8  23        0.17       74.73     57.61 o
   5   8  23       12.56       42.84     59.10 o
   1   9  23       99.33      133.97     45.08 o
   2   9  23      102.96      112.25     56.12 o
   0   0  24     4261.65     4462.34    153.74 o
   1   0  24      239.18      139.63     31.79 o
   2   0  24      177.88      145.16     36.58 o
   3   0  24      128.31       85.12     35.37 o
   4   0  24      192.77      184.60     40.95 o
   5   0  24       40.47      111.90     39.53 o
   6   0  24      394.78      399.26     61.92 o
   7   0  24     1187.95     1195.78     93.79 o
   8   0  24      129.17      233.16     60.88 o
   9   0  24      384.48      356.85     69.51 o
  10   0  24        0.31       -8.99     53.29 o
   1   1  24       63.16       48.71     20.80 o
   2   1  24      171.73      124.21     25.41 o
   3   1  24       19.50       -6.52     22.34 o
   4   1  24       96.36      120.32     25.97 o
   5   1  24      243.67      249.95     34.62 o
   6   1  24        7.27        5.94     27.43 o
   7   1  24        0.30       -8.05     29.69 o
   8   1  24        1.95       12.96     34.55 o
   9   1  24        5.71       10.12     35.12 o
  10   1  24       13.33       48.66     38.01 o
   0   2  24      804.89      791.46     49.47 o
   1   2  24      867.44      839.71     38.17 o
   2   2  24        3.71      -32.19     18.55 o
   3   2  24       27.37       15.09     24.40 o
   4   2  24        0.51      -20.91     23.36 o
   5   2  24      154.20      198.62     36.65 o
   6   2  24        0.44       36.45     30.98 o
   7   2  24       42.73       23.83     33.12 o
   8   2  24       68.99       77.65     36.26 o
   9   2  24      147.37      177.92     39.45 o
   1   3  24        0.03       -8.72     19.91 o
   2   3  24      687.92      616.39     47.17 o
   3   3  24       79.82       74.97     26.80 o
   4   3  24       10.30       -6.17     23.40 o
   5   3  24      981.10     1178.84     61.98 o
   6   3  24      103.25       84.64     32.20 o
   7   3  24        8.71        2.57     30.09 o
   8   3  24        3.80       15.11     37.09 o
   9   3  24      163.30       89.79     38.20 o
   0   4  24       72.26       53.07     31.17 o
   1   4  24      178.76      205.70     27.52 o
   2   4  24        4.96       19.00     22.91 o
   3   4  24        5.59       -7.08     22.45 o
   4   4  24       29.51       -9.43     26.57 o
   5   4  24       18.48       -8.51     27.64 o
   6   4  24       29.88       18.04     29.46 o
   7   4  24        1.66       -1.47     30.98 o
   8   4  24      279.70      307.70     64.59 o
   9   4  24       38.65       57.50     42.90 o
   1   5  24       57.83      100.49     44.97 o
   2   5  24        2.34        6.11     46.24 o
   3   5  24      353.73      282.80     33.99 o
   4   5  24       75.03       55.07     39.70 o
   5   5  24      253.44      290.79     40.82 o
   6   5  24       86.54       78.52     43.44 o
   7   5  24       37.31       36.57     33.19 o
   8   5  24        3.56        9.02     43.07 o
   0   6  24       28.87        8.05     43.74 o
   1   6  24      144.45       83.52     38.81 o
   2   6  24      209.39      173.65     44.87 o
   3   6  24       90.18       72.72     37.72 o
   4   6  24        6.70      -55.76     46.73 o
   5   6  24       20.01       31.25     38.19 o
   6   6  24      133.55       68.54     43.00 o
   7   6  24       36.45       56.38     42.80 o
   1   7  24        4.43      -15.25     33.95 o
   2   7  24        3.78       -2.50     34.88 o
   3   7  24      813.92      812.44     87.79 o
   4   7  24        0.19      -13.82     49.54 o
   5   7  24       54.55       96.05     60.55 o
   6   7  24      174.40      159.42     77.60 o
   0   8  24        8.18       33.92     68.93 o
   1   8  24      165.20       96.00     41.88 o
   2   8  24       15.69       13.17     38.21 o
   3   8  24        5.51       46.06    111.28 o
   4   8  24       49.35       -7.45     53.25 o
   1   9  24       47.21       54.69     42.49 o
   1   1  25       32.45       35.34     25.26 o
   2   1  25      414.10      484.31     43.61 o
   3   1  25      106.84      139.75     27.86 o
   4   1  25      385.75      519.83     38.16 o
   5   1  25      123.59       90.03     37.64 o
   6   1  25      331.46      376.73     46.12 o
   7   1  25        6.67      -44.08     31.69 o
   8   1  25        6.97        3.16     33.40 o
   9   1  25        0.00       -1.30     35.56 o
   0   2  25      239.76      258.31     51.53 o
   1   2  25      116.96      163.49     27.01 o
   2   2  25       37.43       22.45     24.16 o
   3   2  25      169.51      133.11     27.99 o
   4   2  25      294.73      257.34     34.91 o
   5   2  25       59.94       73.81     32.58 o
   6   2  25        0.18        0.45     30.49 o
   7   2  25        6.38       16.54     33.99 o
   8   2  25      317.49      396.87     49.64 o
   9   2  25       97.51       53.98     36.16 o
   1   3  25     1492.12     1524.69     50.10 o
   2   3  25       25.37       12.29     22.55 o
   3   3  25      206.63      268.30     31.84 o
   4   3  25       76.11       45.70     26.20 o
   5   3  25       34.95       48.13     31.92 o
   6   3  25       84.81       75.58     32.60 o
   7   3  25      180.19       79.64     37.33 o
   8   3  25       49.26       56.22     35.94 o
   9   3  25      107.97       90.87     39.99 o
   0   4  25     1373.27     1325.80     75.06 o
   1   4  25       81.56       53.92     31.40 o
   2   4  25      422.93      518.68     48.67 o
   3   4  25       68.96       62.19     26.47 o
   4   4  25       26.08       -7.41     29.25 o
   5   4  25      401.47      413.13     43.24 o
   6   4  25      201.81      263.70     40.24 o
   7   4  25       26.41       51.20     33.71 o
   8   4  25      140.05      165.43     40.06 o
   1   5  25       36.31       -0.08     31.27 o
   2   5  25        2.37      -12.14     35.41 o
   3   5  25        4.64      -28.58     24.62 o
   4   5  25        0.03        7.13     31.34 o
   5   5  25       27.40       64.15     36.34 o
   6   5  25       12.98       24.79     36.71 o
   7   5  25       11.80       44.27     37.11 o
   8   5  25       66.73       13.54     48.05 o
   0   6  25      744.83      868.94     82.55 o
   1   6  25       15.29      -44.30     47.33 o
   2   6  25        8.42       11.18     36.48 o
   3   6  25       14.22       -0.73     49.47 o
   4   6  25        2.33        1.74     52.62 o
   5   6  25       43.12       14.58     39.33 o
   6   6  25      204.21      222.26     51.05 o
   7   6  25       56.93       12.96     43.59 o
   1   7  25      108.13       45.74     38.69 o
   2   7  25       43.24       24.03     38.93 o
   3   7  25        2.11      -29.71     77.87 o
   4   7  25       52.32       18.89     53.48 o
   5   7  25       48.05        2.09     98.79 o
   0   8  25      118.31      113.63     53.53 o
   1   8  25       10.46       50.60     39.48 o
   2   8  25        3.12      -64.30     48.35 o
   3   8  25      134.91       80.69     60.16 o
   0   0  26     1727.63     1606.92    124.61 o
   1   0  26      174.26      154.49     38.43 o
   2   0  26      124.02       99.75     38.90 o
   3   0  26       54.56      118.54     40.18 o
   4   0  26      137.58      152.37     42.24 o
   5   0  26      301.54      242.57     59.08 o
   6   0  26        0.20      -42.72     77.45 o
   7   0  26      635.52      595.28     75.94 o
   8   0  26       38.98        6.95     50.58 o
   9   0  26      192.58      121.60     59.37 o
   1   1  26       70.75       57.14     23.09 o
   2   1  26       13.25       28.72     24.98 o
   3   1  26       62.31        5.40     25.03 o
   4   1  26        8.98       20.36     29.18 o
   5   1  26      148.82      132.55     32.72 o
   6   1  26       12.30       25.31     31.23 o
   7   1  26        2.56       45.76     54.40 o
   8   1  26       19.78       39.33     36.09 o
   9   1  26        2.89       28.05     38.23 o
   0   2  26      207.11      191.73     53.06 o
   1   2  26      372.54      395.19     32.10 o
   2   2  26       64.58       50.16     26.30 o
   3   2  26      131.16      124.99     31.89 o
   4   2  26        3.10       25.62     27.95 o
   5   2  26       28.39       13.45     28.60 o
   6   2  26        0.00       31.02     32.27 o
   7   2  26      202.80      199.18     70.42 o
   8   2  26        3.15       17.22     37.51 o
   9   2  26      169.28      136.28     41.32 o
   1   3  26       82.58       78.68     25.96 o
   2   3  26        2.71       28.22     23.81 o
   3   3  26      182.64      206.83     31.12 o
   4   3  26        0.98      -48.71     35.50 o
   5   3  26      258.63      316.22     79.61 o
   6   3  26        4.47        8.15     29.87 o
   7   3  26        3.08      -42.87     30.98 o
   8   3  26       31.09        3.12     39.73 o
   0   4  26       97.65       72.88     37.22 o
   1   4  26      142.70      139.06     32.96 o
   2   4  26        0.53       -8.22     23.00 o
   3   4  26        0.48       19.73     28.23 o
   4   4  26        4.62      -43.16     27.84 o
   5   4  26       15.97       38.45     30.95 o
   6   4  26       62.07       53.02     33.88 o
   7   4  26       14.45       62.67     35.07 o
   8   4  26       77.81      114.94     46.41 o
   1   5  26       48.62      -22.13     34.40 o
   2   5  26        9.77      -21.71     36.83 o
   3   5  26      531.22      454.59     47.00 o
   4   5  26        4.70      -13.39     31.15 o
   5   5  26      157.74      136.75     39.81 o
   6   5  26        9.40      -48.01     34.01 o
   7   5  26        6.63       24.00     38.45 o
   0   6  26       21.78       33.82     55.58 o
   1   6  26       55.45       52.16     34.61 o
   2   6  26        8.15       -4.22     36.40 o
   3   6  26      101.02      112.86    102.34 o
   4   6  26       14.29      -63.43     50.88 o
   5   6  26        5.77      -49.50     38.97 o
   6   6  26        1.12      -77.64     39.17 o
   1   7  26        0.93       -6.03     38.15 o
   2   7  26        0.33      -60.62     36.60 o
   3   7  26      444.33      565.43    131.52 o
   4   7  26        8.42        8.90    113.72 o
   5   7  26      143.73      199.51     99.29 o
   0   8  26       20.71       58.50     48.39 o
   1   8  26       54.92       31.12     41.84 o
   2   8  26       70.94       68.88     92.16 o
   1   1  27       20.01       -3.91     21.91 o
   2   1  27      770.09      846.54     46.17 o
   3   1  27       12.29       46.56     26.56 o
   4   1  27        5.18       19.11     28.31 o
   5   1  27      362.11      367.07     41.18 o
   6   1  27      373.95      396.57     48.09 o
   7   1  27       32.87        9.75     38.30 o
   8   1  27       37.43       21.93     37.79 o
   0   2  27       51.77       63.11     37.25 o
   1   2  27       23.18       50.99     24.21 o
   2   2  27      185.10      189.72     34.01 o
   3   2  27       56.16       11.07     28.00 o
   4   2  27        6.70      -52.39     26.82 o
   5   2  27        5.01       55.78     30.27 o
   6   2  27      112.13      133.80     39.27 o
   7   2  27       23.70       45.58     36.64 o
   8   2  27      306.09      400.05     65.87 o
   1   3  27      126.39      132.45     29.03 o
   2   3  27      177.36      185.96     34.59 o
   3   3  27      140.10      103.83     28.50 o
   4   3  27      211.09      297.02     39.27 o
   5   3  27        0.05      -29.37     31.50 o
   6   3  27       22.44       34.92     33.41 o
   7   3  27       41.19       51.00     35.43 o
   8   3  27        2.32       78.46     37.61 o
   0   4  27      465.89      525.21     74.22 o
   1   4  27      141.25      137.28     34.72 o
   2   4  27       63.82       27.00     26.16 o
   3   4  27       91.88       58.77     26.81 o
   4   4  27      165.71      113.62     35.28 o
   5   4  27       14.22       26.21     33.64 o
   6   4  27       81.93       13.68     35.06 o
   7   4  27        2.24       28.93     35.52 o
   1   5  27       98.87      101.00     38.84 o
   2   5  27      326.33      350.04     47.24 o
   3   5  27       34.29       66.08     55.23 o
   4   5  27      255.01      225.18     51.02 o
   5   5  27       22.11       25.42     36.63 o
   6   5  27       48.11       40.62     37.30 o
   0   6  27      167.05      198.09     61.20 o
   1   6  27       26.63        5.45     38.01 o
   2   6  27      210.61      250.05     51.99 o
   3   6  27       11.82       -7.83     50.14 o
   4   6  27       39.43      -28.60     54.19 o
   5   6  27      192.61      253.23     53.05 o
   1   7  27       10.66      -19.96     34.00 o
   2   7  27       34.19       91.71     66.65 o
   3   7  27      164.06      157.58     64.58 o
   4   7  27      150.94      191.00     70.29 o
   0   0  28       83.29       30.51     44.87 o
   1   0  28       86.25       51.55     39.41 o
   2   0  28       37.95      -15.97     36.68 o
   3   0  28      238.59      176.43     45.20 o
   4   0  28      201.22      165.79     55.13 o
   5   0  28       56.33       55.50     49.85 o
   6   0  28       38.94       59.29     51.80 o
   7   0  28      531.16      733.07     86.28 o
   8   0  28      430.96      409.33     76.38 o
   1   1  28       60.16       17.55     23.39 o
   2   1  28        3.29       21.84     26.27 o
   3   1  28        8.13      -23.24     27.55 o
   4   1  28       66.00       12.18     30.27 o
   5   1  28       21.14       13.68     40.19 o
   6   1  28      225.56      213.72     45.01 o
   7   1  28       14.89       14.29     42.85 o
   8   1  28        8.77      -22.78     37.36 o
   0   2  28       16.50       40.48     39.36 o
   1   2  28      329.94      336.94     33.10 o
   2   2  28       35.08       28.32     29.08 o
   3   2  28       30.57       18.76     29.34 o
   4   2  28       22.29       42.16     30.93 o
   5   2  28       63.99       74.41     33.89 o
   6   2  28       54.56       63.02     38.46 o
   7   2  28      237.66      300.44     51.62 o
   8   2  28       12.11        6.83     38.98 o
   1   3  28       34.94       28.48     26.64 o
   2   3  28        0.01      -11.85     41.91 o
   3   3  28      217.96      195.76     33.68 o
   4   3  28       34.86       42.77     31.47 o
   5   3  28      143.49      222.17     36.83 o
   6   3  28       19.19       17.45     33.41 o
   7   3  28        6.76       32.78     35.59 o
   0   4  28      392.38      463.84     74.09 o
   1   4  28       80.94       91.90     39.44 o
   2   4  28       77.38       71.32     29.75 o
   3   4  28        9.75       32.60     28.90 o
   4   4  28       38.55       13.73     31.71 o
   5   4  28        0.11      -20.25     32.02 o
   6   4  28       19.33        3.70     33.77 o
   7   4  28       14.28       20.39     36.49 o
   1   5  28      227.58      280.87     46.93 o
   2   5  28      139.32      109.41     42.30 o
   3   5  28      230.84      280.51     57.65 o
   4   5  28       19.26       92.36     44.63 o
   5   5  28       73.40      106.55     48.69 o
   6   5  28        1.19       25.56     45.28 o
   0   6  28      252.90      201.33     81.32 o
   1   6  28        4.32      -41.51     34.96 o
   2   6  28       29.94        4.04     37.00 o
   3   6  28       20.32      -58.61     52.25 o
   4   6  28       26.09      -23.18     57.41 o
   5   6  28       11.00      -42.52     41.25 o
   1   7  28      112.97       64.75     39.72 o
   2   7  28      306.42      192.82     83.33 o
   3   7  28       56.66       45.98     75.45 o
   1   1  29      110.86      119.20     28.75 o
   2   1  29      192.47      243.80     34.90 o
   3   1  29       37.83       20.05     29.89 o
   4   1  29       88.78      104.85     36.43 o
   5   1  29      158.14       81.35     44.10 o
   6   1  29       51.71      -14.64     46.23 o
   7   1  29        7.02       25.75     39.91 o
   0   2  29        8.99        2.78     43.71 o
   1   2  29       67.30       83.19     28.62 o
   2   2  29       16.96       43.21     30.81 o
   3   2  29        0.12       18.60     43.06 o
   4   2  29       18.11       36.83     32.58 o
   5   2  29       60.40       71.75     34.01 o
   6   2  29       21.23      -63.10     34.16 o
   7   2  29      213.36      153.81     46.43 o
   1   3  29      133.01      119.96     43.67 o
   2   3  29       13.09       -2.78     40.10 o
   3   3  29       80.34       61.27     30.79 o
   4   3  29       89.66      123.47     36.62 o
   5   3  29       31.89       20.27     31.41 o
   6   3  29        0.71      -63.34     31.90 o
   7   3  29       73.35       73.55     40.16 o
   0   4  29       65.34      108.13     55.30 o
   1   4  29      252.27      270.67     47.29 o
   2   4  29       84.53       48.81     40.03 o
   3   4  29      106.01        4.68     38.62 o
   4   4  29        1.27      -36.69     31.58 o
   5   4  29       14.62       25.77     33.64 o
   6   4  29       46.07       73.80     42.12 o
   1   5  29        2.68        4.89     38.70 o
   2   5  29       58.99       60.53     40.58 o
   3   5  29       16.83       71.29     49.62 o
   4   5  29       25.97       32.84     42.04 o
   5   5  29       88.30       64.59     47.90 o
   0   6  29       15.48       54.81     56.62 o
   1   6  29       28.56       41.50     40.35 o
   2   6  29      233.76      146.64     53.38 o
   3   6  29        9.99        0.40     76.63 o
   4   6  29       12.92       24.88     63.39 o
   0   0  30       11.07       21.14     69.68 o
   1   0  30      149.86       97.75     74.45 o
   2   0  30       88.57       92.95     47.73 o
   3   0  30        5.03       -4.57     72.19 o
   4   0  30      227.47      258.70     65.45 o
   5   0  30       77.80       66.87     56.09 o
   6   0  30       86.65      133.26     60.31 o
   7   0  30        0.99        0.65     76.46 o
   1   1  30       20.09      -14.76     25.40 o
   2   1  30       11.56       43.22     32.36 o
   3   1  30       11.72       -7.21     29.96 o
   4   1  30       17.10        5.44     35.05 o
   5   1  30       79.00      138.16     42.92 o
   6   1  30        2.07       11.54     39.89 o
   7   1  30       63.86      103.16     44.27 o
   0   2  30      116.64       82.78     46.56 o
   1   2  30      178.11      176.40     34.30 o
   2   2  30       78.21      125.36     36.15 o
   3   2  30       53.55       92.70     35.71 o
   4   2  30        1.29      -41.31     31.46 o
   5   2  30        9.77       30.29     37.50 o
   6   2  30       67.93      143.97     44.56 o
   1   3  30       44.88       47.72     44.57 o
   2   3  30       36.46       14.33     35.15 o
   3   3  30       46.30       48.66     33.96 o
   4   3  30       72.31       87.13     36.32 o
   5   3  30      114.15       51.20     41.18 o
   6   3  30       16.57       -2.18     36.26 o
   0   4  30        1.29      -15.10    119.64 o
   1   4  30      223.66      217.92     47.74 o
   2   4  30        9.88       -9.13     37.79 o
   3   4  30      225.09      185.42     47.87 o
   4   4  30       40.60       71.17     36.62 o
   5   4  30       10.30       12.83     52.54 o
   1   5  30       12.80      -26.11     38.02 o
   2   5  30       13.46      -52.43     38.73 o
   3   5  30       72.25      -14.56     47.88 o
   4   5  30      312.06      297.98     69.77 o
   0   6  30        2.82        4.96     55.52 o
   1   6  30        0.45       -6.03     39.77 o
   2   6  30      122.11      121.75     54.96 o
   1   1  31      123.75      126.12     35.90 o
   2   1  31       13.66        1.86     32.32 o
   3   1  31       48.04       34.45     35.45 o
   4   1  31       60.65       37.87     38.99 o
   5   1  31      229.70      254.46     49.67 o
   6   1  31      176.09      152.65     46.12 o
   0   2  31       55.93       42.71     51.80 o
   1   2  31       16.79      -10.79     28.73 o
   2   2  31        1.29       -8.23     32.24 o
   3   2  31        6.51       -6.41     33.08 o
   4   2  31       73.57      105.22     39.88 o
   5   2  31        1.86        7.36     45.94 o
   6   2  31       34.22       23.10     40.66 o
   1   3  31      190.39      122.80     50.24 o
   2   3  31       55.59      -14.04     33.89 o
   3   3  31       36.31       48.08     38.51 o
   4   3  31        0.39      -15.48     34.00 o
   5   3  31       28.13       88.21     40.06 o
   0   4  31       64.22       37.91     69.74 o
   1   4  31      354.07      345.44     53.42 o
   2   4  31        0.16      -61.21     39.30 o
   3   4  31        9.06      -23.88     37.57 o
   4   4  31       15.17      -25.46     37.84 o
   1   5  31        1.42      -21.62     41.46 o
   2   5  31       22.45       24.79     49.43 o
   3   5  31        3.48      -17.17     65.50 o
   0   0  32      647.06      709.40     86.94 o
   1   0  32       92.57       82.94     93.65 o
   2   0  32       11.91       -5.32     53.94 o
   3   0  32       54.86       70.72     57.61 o
   4   0  32       15.94      -17.99     56.07 o
   5   0  32       55.06      -14.41     56.96 o
   1   1  32        8.25       42.30     35.15 o
   2   1  32        3.29       12.82     34.00 o
   3   1  32       16.16        8.45     37.75 o
   4   1  32      154.85      186.19     62.90 o
   5   1  32       23.95       42.46     41.46 o
   0   2  32      181.59      191.93     71.03 o
   1   2  32       10.75       13.73     36.76 o
   2   2  32       81.35       69.40     37.88 o
   3   2  32        0.38      -17.05     34.15 o
   4   2  32       40.94       61.85     40.83 o
   5   2  32       10.20      -18.60     41.21 o
   1   3  32       14.89       -0.02     81.51 o
   2   3  32       86.41      132.89     45.70 o
   3   3  32       18.70       28.06     40.15 o
   4   3  32      186.31       72.22     44.86 o
   0   4  32      239.16      149.17     70.94 o
   1   4  32        0.12      -21.30     41.50 o
   2   4  32        4.80      -92.47     55.01 o
   3   4  32        5.05      -50.04     39.16 o
   1   5  32       59.17       73.38     47.11 o
   1   1  33      100.78       95.35     40.25 o
   2   1  33        0.43       19.80     36.33 o
   3   1  33      268.69      323.06     53.27 o
   4   1  33       50.72       84.85     44.88 o
   0   2  33        1.57      -47.52     81.86 o
   1   2  33       85.78      -12.74     47.05 o
   2   2  33        0.00      -17.77     46.81 o
   3   2  33        0.25        3.16     36.60 o
   4   2  33      143.41      131.95     46.55 o
   1   3  33        3.09       -7.92     62.73 o
   2   3  33      111.41       90.90     59.88 o
   3   3  33       16.58      -24.71     41.35 o
   0   4  33        7.93      -44.38     61.98 o
   1   4  33      190.04      245.57     54.90 o
   0   0  34      319.21      179.95    104.39 o
   1   0  34       11.25      113.14     65.38 o
   2   0  34        0.50      -27.25     56.98 o
   3   0  34      211.07      170.18     70.22 o
   1   1  34       27.02       -2.33     41.27 o
   2   1  34        0.34       31.47     43.40 o
   3   1  34        0.34      -29.53     41.05 o
   0   2  34      338.09      192.14    106.53 o
   1   2  34       52.52      -19.04     49.50 o
   2   2  34        0.17      -18.33     40.85 o
   1   3  34       37.11      -64.05     91.58 o
   1   1  35        9.72       76.60     52.96 o
 
